# Supplementary material for: Silver(i) pyridylphosphonates – synthesis, structure, stability and light-insensitivity investigation
Source: RSC Adv. 2019 Jan 11;9(3):1570–5. doi: 10.1039/c8ra10136a (PMC9059710; doi:10.1039/c8ra10136a)
Supplement: RA-009-C8RA10136A-s002 [file RA-009-C8RA10136A-s002.cif]

# Electronic Supplementary Material (ESI) for RSC Advances.
# This journal is © The Royal Society of Chemistry 2018

####################################################################### 
# 
# This file contains crystal structure data downloaded from the 
# Cambridge Structural Database (CSD) hosted by the Cambridge 
# Crystallographic Data Centre (CCDC).
# 
# Full information about CCDC data access policies and citation 
# guidelines are available at http://www.ccdc.cam.ac.uk/access/V1 
# 
# Audit and citation data items may have been added by the CCDC. 
# Please retain this information to preserve the provenance of 
# this file and to allow appropriate attribution of the data. 
# 
#######################################################################

data_agpypo_meta
_database_code_depnum_ccdc_archive 'CCDC 1883488'
_audit_update_record             
;
2018-12-06 deposited with the CCDC.
2018-12-26 downloaded from the CCDC.
;

_audit_creation_method           SHELXL-2017/1
_shelx_SHELXL_version_number     2017/1
_chemical_name_systematic        ?
_chemical_name_common            ?
_chemical_melting_point          ?
_chemical_formula_moiety         'C10 H11 Ag N2 O6 P2'
_chemical_formula_sum            'C10 H11 Ag N2 O6 P2'
_chemical_formula_weight         425.02

loop_
_atom_type_symbol
_atom_type_description
_atom_type_scat_dispersion_real
_atom_type_scat_dispersion_imag
_atom_type_scat_source
C C 0.0033 0.0016 'International Tables Vol C Tables 4.2.6.8 and 6.1.1.4'
H H 0.0000 0.0000 'International Tables Vol C Tables 4.2.6.8 and 6.1.1.4'
N N 0.0061 0.0033 'International Tables Vol C Tables 4.2.6.8 and 6.1.1.4'
O O 0.0106 0.0060 'International Tables Vol C Tables 4.2.6.8 and 6.1.1.4'
P P 0.1023 0.0942 'International Tables Vol C Tables 4.2.6.8 and 6.1.1.4'
Ag Ag -0.8971 1.1015 'International Tables Vol C Tables 4.2.6.8 and 6.1.1.4'

_space_group_crystal_system      monoclinic
_space_group_IT_number           14
_space_group_name_H-M_alt        'P 21/n'
_space_group_name_Hall           '-P 2yn'

_shelx_space_group_comment       
;
The symmetry employed for this shelxl refinement is uniquely defined
by the following loop, which should always be used as a source of
symmetry information in preference to the above space-group names.
They are only intended as comments.
;

loop_
_space_group_symop_operation_xyz
'x, y, z'
'-x+1/2, y+1/2, -z+1/2'
'-x, -y, -z'
'x-1/2, -y-1/2, z-1/2'

_cell_length_a                   8.3129(8)
_cell_length_b                   6.2896(6)
_cell_length_c                   12.7052(12)
_cell_angle_alpha                90
_cell_angle_beta                 93.007(4)
_cell_angle_gamma                90
_cell_volume                     663.37(11)
_cell_formula_units_Z            2
_cell_measurement_temperature    150(2)
_cell_measurement_reflns_used    4354
_cell_measurement_theta_min      2.8609
_cell_measurement_theta_max      27.5253

_exptl_crystal_description       prism
_exptl_crystal_colour            colourless
_exptl_crystal_density_meas      ?
_exptl_crystal_density_method    ?
_exptl_crystal_density_diffrn    2.128
_exptl_crystal_F_000             420
_exptl_transmission_factor_min   ?
_exptl_transmission_factor_max   ?
_exptl_crystal_size_max          0.386
_exptl_crystal_size_mid          0.250
_exptl_crystal_size_min          0.112
_exptl_absorpt_coefficient_mu    1.790
_shelx_estimated_absorpt_T_min   0.545
_shelx_estimated_absorpt_T_max   0.825
_exptl_absorpt_correction_type   numerical
_exptl_absorpt_process_details   'SADABS V2014/5 (Bruker AXS Inc.)'
_exptl_absorpt_correction_T_min  0.58
_exptl_absorpt_correction_T_max  0.71
_exptl_absorpt_special_details   ?
_diffrn_ambient_temperature      150(2)
_diffrn_radiation_wavelength     0.71073
_diffrn_radiation_type           MoK\a
_diffrn_source                   ?
_diffrn_measurement_device_type  'Nonius KappaCCD with Bruker APEXII detector'
_diffrn_measurement_method       ?
_diffrn_detector_area_resol_mean ?
_diffrn_reflns_number            7704
_diffrn_reflns_av_unetI/netI     0.0182
_diffrn_reflns_av_R_equivalents  0.0248
_diffrn_reflns_limit_h_min       -10
_diffrn_reflns_limit_h_max       10
_diffrn_reflns_limit_k_min       -8
_diffrn_reflns_limit_k_max       8
_diffrn_reflns_limit_l_min       -16
_diffrn_reflns_limit_l_max       16
_diffrn_reflns_theta_min         2.861
_diffrn_reflns_theta_max         27.489
_diffrn_reflns_theta_full        25.242
_diffrn_measured_fraction_theta_max 0.999
_diffrn_measured_fraction_theta_full 1.000
_diffrn_reflns_Laue_measured_fraction_max 0.999
_diffrn_reflns_Laue_measured_fraction_full 1.000
_diffrn_reflns_point_group_measured_fraction_max 0.999
_diffrn_reflns_point_group_measured_fraction_full 1.000
_reflns_number_total             1521
_reflns_number_gt                1415
_reflns_threshold_expression     'I > 2\s(I)'
_reflns_Friedel_coverage         0.000
_reflns_Friedel_fraction_max     .
_reflns_Friedel_fraction_full    .

_reflns_special_details          
;
 Reflections were merged by SHELXL according to the crystal
 class for the calculation of statistics and refinement.
 
 _reflns_Friedel_fraction is defined as the number of unique
 Friedel pairs measured divided by the number that would be
 possible theoretically, ignoring centric projections and
 systematic absences.
;

_computing_data_collection       ?
_computing_cell_refinement       ?
_computing_data_reduction        ?
_computing_structure_solution    ?
_computing_structure_refinement  'SHELXL-2017/1 (Sheldrick, 2017)'
_computing_molecular_graphics    ?
_computing_publication_material  ?
_refine_special_details          ?
_refine_ls_structure_factor_coef Fsqd
_refine_ls_matrix_type           full
_refine_ls_weighting_scheme      calc
_refine_ls_weighting_details     
'w=1/[\s^2^(Fo^2^)+(0.0259P)^2^+0.4690P] where P=(Fo^2^+2Fc^2^)/3'
_atom_sites_solution_primary     ?
_atom_sites_solution_secondary   ?
_atom_sites_solution_hydrogens   mixed
_refine_ls_hydrogen_treatment    mixed
_refine_ls_extinction_method     none
_refine_ls_extinction_coef       .
_refine_ls_number_reflns         1521
_refine_ls_number_parameters     100
_refine_ls_number_restraints     1
_refine_ls_R_factor_all          0.0220
_refine_ls_R_factor_gt           0.0197
_refine_ls_wR_factor_ref         0.0511
_refine_ls_wR_factor_gt          0.0494
_refine_ls_goodness_of_fit_ref   1.063
_refine_ls_restrained_S_all      1.064
_refine_ls_shift/su_max          0.001
_refine_ls_shift/su_mean         0.000

loop_
_atom_site_label
_atom_site_type_symbol
_atom_site_fract_x
_atom_site_fract_y
_atom_site_fract_z
_atom_site_U_iso_or_equiv
_atom_site_adp_type
_atom_site_occupancy
_atom_site_site_symmetry_order
_atom_site_calc_flag
_atom_site_refinement_flags_posn
_atom_site_refinement_flags_adp
_atom_site_refinement_flags_occupancy
_atom_site_disorder_assembly
_atom_site_disorder_group
Ag1 Ag 1.000000 0.000000 0.000000 0.02210(8) Uani 1 2 d S . P . .
P1 P 1.07017(5) 0.61257(7) 0.32471(3) 0.01152(11) Uani 1 1 d . . . . .
O1 O 1.22545(16) 0.49082(18) 0.32964(11) 0.0148(3) Uani 1 1 d . . . . .
O2 O 1.09427(16) 0.8590(2) 0.31623(10) 0.0160(3) Uani 1 1 d D . . . .
H2 H 1.149(3) 0.895(4) 0.2739(17) 0.019 Uiso 1 1 d D U . . .
O3 O 0.96190(16) 0.5786(2) 0.41580(10) 0.0186(3) Uani 1 1 d . . . . .
H3O H 1.000000 0.500000 0.500000 0.028 Uiso 1 2 d S U P . .
N1 N 0.91016(18) 0.2809(2) 0.06845(12) 0.0151(3) Uani 1 1 d . . . . .
C1 C 0.9902(2) 0.3511(3) 0.15674(14) 0.0136(3) Uani 1 1 d . . . . .
H1 H 1.076375 0.267214 0.186091 0.016 Uiso 1 1 calc R U . . .
C2 C 0.9535(2) 0.5385(3) 0.20674(14) 0.0117(3) Uani 1 1 d . . . . .
C3 C 0.8255(2) 0.6599(3) 0.16335(14) 0.0152(3) Uani 1 1 d . . . . .
H3 H 0.797168 0.790726 0.194888 0.018 Uiso 1 1 calc R U . . .
C4 C 0.7404(2) 0.5869(3) 0.07370(15) 0.0181(4) Uani 1 1 d . . . . .
H4 H 0.651649 0.665423 0.043877 0.022 Uiso 1 1 calc R U . . .
C5 C 0.7868(2) 0.3975(3) 0.02820(14) 0.0167(4) Uani 1 1 d . . . . .
H5 H 0.729011 0.348834 -0.033669 0.020 Uiso 1 1 calc R U . . .

loop_
_atom_site_aniso_label
_atom_site_aniso_U_11
_atom_site_aniso_U_22
_atom_site_aniso_U_33
_atom_site_aniso_U_23
_atom_site_aniso_U_13
_atom_site_aniso_U_12
Ag1 0.02920(14) 0.01493(12) 0.02254(13) -0.00802(7) 0.00486(9) -0.00030(8)
P1 0.0131(2) 0.0122(2) 0.0093(2) -0.00059(16) 0.00170(16) -0.00016(16)
O1 0.0145(6) 0.0166(7) 0.0132(6) -0.0011(4) -0.0010(5) 0.0019(5)
O2 0.0200(7) 0.0129(6) 0.0156(7) -0.0014(5) 0.0048(5) -0.0023(5)
O3 0.0182(6) 0.0253(7) 0.0128(6) 0.0029(5) 0.0054(5) 0.0008(6)
N1 0.0163(7) 0.0145(7) 0.0145(7) -0.0040(6) 0.0017(6) -0.0014(6)
C1 0.0121(8) 0.0138(8) 0.0150(8) -0.0003(6) -0.0003(6) 0.0006(6)
C2 0.0122(8) 0.0132(8) 0.0101(8) 0.0008(6) 0.0032(6) -0.0018(6)
C3 0.0167(9) 0.0139(8) 0.0153(9) 0.0005(7) 0.0039(7) 0.0022(7)
C4 0.0175(9) 0.0185(9) 0.0179(9) 0.0034(7) -0.0013(7) 0.0026(7)
C5 0.0162(8) 0.0191(9) 0.0147(9) 0.0008(7) -0.0012(7) -0.0033(7)

_geom_special_details            
;
 All esds (except the esd in the dihedral angle between two l.s. planes)
 are estimated using the full covariance matrix.  The cell esds are taken
 into account individually in the estimation of esds in distances, angles
 and torsion angles; correlations between esds in cell parameters are only
 used when they are defined by crystal symmetry.  An approximate (isotropic)
 treatment of cell esds is used for estimating esds involving l.s. planes.
;

loop_
_geom_bond_atom_site_label_1
_geom_bond_atom_site_label_2
_geom_bond_distance
_geom_bond_site_symmetry_2
_geom_bond_publ_flag
Ag1 N1 2.1219(15) . ?
Ag1 N1 2.1219(15) 3_755 ?
P1 O1 1.4993(13) . ?
P1 O3 1.5181(14) . ?
P1 O2 1.5670(14) . ?
P1 C2 1.8032(18) . ?
O2 H2 0.760(19) . ?
O3 H3O 1.2100 . ?
N1 C5 1.341(2) . ?
N1 C1 1.348(2) . ?
C1 C2 1.381(2) . ?
C1 H1 0.9500 . ?
C2 C3 1.399(2) . ?
C3 C4 1.387(2) . ?
C3 H3 0.9500 . ?
C4 C5 1.387(3) . ?
C4 H4 0.9500 . ?
C5 H5 0.9500 . ?

loop_
_geom_angle_atom_site_label_1
_geom_angle_atom_site_label_2
_geom_angle_atom_site_label_3
_geom_angle
_geom_angle_site_symmetry_1
_geom_angle_site_symmetry_3
_geom_angle_publ_flag
N1 Ag1 N1 180.0 . 3_755 ?
O1 P1 O3 116.09(8) . . ?
O1 P1 O2 113.27(7) . . ?
O3 P1 O2 105.95(8) . . ?
O1 P1 C2 109.10(8) . . ?
O3 P1 C2 106.42(8) . . ?
O2 P1 C2 105.27(8) . . ?
P1 O2 H2 115.4(19) . . ?
P1 O3 H3O 127.00 . . ?
C5 N1 C1 118.19(16) . . ?
C5 N1 Ag1 125.31(12) . . ?
C1 N1 Ag1 116.41(12) . . ?
N1 C1 C2 123.44(16) . . ?
N1 C1 H1 118.3 . . ?
C2 C1 H1 118.3 . . ?
C1 C2 C3 117.81(16) . . ?
C1 C2 P1 118.72(13) . . ?
C3 C2 P1 123.46(14) . . ?
C4 C3 C2 119.16(17) . . ?
C4 C3 H3 120.4 . . ?
C2 C3 H3 120.4 . . ?
C3 C4 C5 119.06(16) . . ?
C3 C4 H4 120.5 . . ?
C5 C4 H4 120.5 . . ?
N1 C5 C4 122.32(16) . . ?
N1 C5 H5 118.8 . . ?
C4 C5 H5 118.8 . . ?

loop_
_geom_torsion_atom_site_label_1
_geom_torsion_atom_site_label_2
_geom_torsion_atom_site_label_3
_geom_torsion_atom_site_label_4
_geom_torsion
_geom_torsion_site_symmetry_1
_geom_torsion_site_symmetry_2
_geom_torsion_site_symmetry_3
_geom_torsion_site_symmetry_4
_geom_torsion_publ_flag
C5 N1 C1 C2 -1.2(3) . . . . ?
Ag1 N1 C1 C2 175.61(14) . . . . ?
N1 C1 C2 C3 0.5(3) . . . . ?
N1 C1 C2 P1 179.74(14) . . . . ?
O1 P1 C2 C1 18.76(17) . . . . ?
O3 P1 C2 C1 -107.20(15) . . . . ?
O2 P1 C2 C1 140.63(15) . . . . ?
O1 P1 C2 C3 -162.07(15) . . . . ?
O3 P1 C2 C3 71.97(17) . . . . ?
O2 P1 C2 C3 -40.21(17) . . . . ?
C1 C2 C3 C4 0.7(3) . . . . ?
P1 C2 C3 C4 -178.43(14) . . . . ?
C2 C3 C4 C5 -1.3(3) . . . . ?
C1 N1 C5 C4 0.5(3) . . . . ?
Ag1 N1 C5 C4 -175.95(14) . . . . ?
C3 C4 C5 N1 0.7(3) . . . . ?

loop_
_geom_hbond_atom_site_label_D
_geom_hbond_atom_site_label_H
_geom_hbond_atom_site_label_A
_geom_hbond_distance_DH
_geom_hbond_distance_HA
_geom_hbond_distance_DA
_geom_hbond_angle_DHA
_geom_hbond_site_symmetry_A
_geom_hbond_publ_flag
O2 H2 O1 0.760(19) 1.82(2) 2.5807(19) 177(3) 2_755 yes
C1 H1 O1 0.95 2.41 3.272(2) 150.7 2_745 yes

_refine_diff_density_max         0.477
_refine_diff_density_min         -0.450
_refine_diff_density_rms         0.074

_shelx_res_file                  
;
TITL agpypo_meta_robert_0m in P2(1)/n
    agpypo_meta.res
    created by SHELXL-2017/1 at 20:41:39 on 07-Oct-2017
CELL 0.71073 8.3129 6.2896 12.7052 90.000 93.007 90.000
ZERR 2.00 0.0008 0.0006 0.0012 0.000 0.004 0.000
LATT 1
SYMM -x+1/2, y+1/2, -z+1/2
SFAC C  H  N  O  P  Ag
UNIT 20 22 4  12 4  2
OMIT -3 55
L.S. 5
EQIV $1 -x+2, -y+1, -z+1
RTAB OOD O3 O3_$1
ACTA
BOND $H
FMAP 2
PLAN -10
SIZE 0.112 0.250 0.386
HTAB
EQIV $3 -x+5/2, y+1/2, -z+1/2
HTAB O2 O1_$3
HTAB O3 O3_$1
EQIV $4 -x+5/2, y-1/2, -z+1/2
HTAB C1 O1_$4
CONF
TEMP -123.000
WGHT    0.025900    0.469000
FVAR       0.19646
AG1   6    1.000000    0.000000    0.000000    10.50000    0.02920    0.01493 =
         0.02254   -0.00802    0.00486   -0.00030
P1    5    1.070168    0.612572    0.324705    11.00000    0.01312    0.01222 =
         0.00935   -0.00059    0.00170   -0.00016
O1    4    1.225448    0.490825    0.329639    11.00000    0.01452    0.01656 =
         0.01320   -0.00112   -0.00097    0.00194
DFIX 0.82 0.03 O2 H2
O2    4    1.094272    0.858956    0.316234    11.00000    0.02004    0.01289 =
         0.01560   -0.00136    0.00480   -0.00230
H2    2    1.149495    0.895157    0.273864    11.00000   -1.20000
O3    4    0.961895    0.578551    0.415795    11.00000    0.01819    0.02532 =
         0.01275    0.00293    0.00542    0.00077
H3O   2    1.000000    0.500000    0.500000    10.50000   -1.50000
N1    3    0.910163    0.280854    0.068451    11.00000    0.01632    0.01447 =
         0.01454   -0.00404    0.00174   -0.00143
C1    1    0.990199    0.351083    0.156737    11.00000    0.01211    0.01377 =
         0.01495   -0.00028   -0.00030    0.00057
AFIX  43
H1    2    1.076375    0.267214    0.186091    11.00000   -1.20000
AFIX   0
C2    1    0.953485    0.538540    0.206738    11.00000    0.01220    0.01316 =
         0.01014    0.00081    0.00321   -0.00184
C3    1    0.825465    0.659937    0.163347    11.00000    0.01670    0.01393 =
         0.01529    0.00048    0.00387    0.00217
AFIX  43
H3    2    0.797168    0.790726    0.194888    11.00000   -1.20000
AFIX   0
C4    1    0.740399    0.586889    0.073697    11.00000    0.01750    0.01855 =
         0.01790    0.00343   -0.00131    0.00264
AFIX  43
H4    2    0.651649    0.665423    0.043877    11.00000   -1.20000
AFIX   0
C5    1    0.786750    0.397545    0.028198    11.00000    0.01624    0.01907 =
         0.01472    0.00080   -0.00119   -0.00335
AFIX  43
H5    2    0.729011    0.348834   -0.033669    11.00000   -1.20000
AFIX   0
HKLF 4 1 1 0 0 0 1 0 0 0 1


REM  agpypo_meta_robert_0m in P2(1)/n
REM R1 =  0.0197 for    1415 Fo > 4sig(Fo)  and  0.0220 for all    1521 data
REM    100 parameters refined using      1 restraints

END

WGHT      0.0255      0.4893

REM Instructions for potential hydrogen bonds
HTAB O2 O1_$3
HTAB O3 O3_$1
HTAB C1 O1_$4

REM Highest difference peak  0.477,  deepest hole -0.450,  1-sigma level  0.074
Q1    1   1.0754  0.3814  0.3244  11.00000  0.05    0.48
Q2    1   1.0052  0.5778  0.2555  11.00000  0.05    0.38
Q3    1   0.7542  0.4762  0.0624  11.00000  0.05    0.37
Q4    1   0.9594  0.4406  0.1936  11.00000  0.05    0.36
Q5    1   0.9030  0.6004  0.1797  11.00000  0.05    0.34
Q6    1   0.9330  0.1700  0.0560  11.00000  0.05    0.32
Q7    1   1.1480  0.5302  0.3249  11.00000  0.05    0.29
Q8    1   1.1549 -0.3210 -0.0594  11.00000  0.05    0.28
Q9    1   1.0561 -0.3158 -0.1140  11.00000  0.05    0.26
Q10   1   0.9987  0.5503  0.3848  11.00000  0.05    0.26
;
_shelx_res_checksum              18824

_shelx_hkl_file                  
;
   1   0   0   -0.27    0.08
   1   0   0   -0.41    0.06
  -1   0   0   -0.48    0.06
  -1   0   0   -0.29    0.08
  -1   0   0   -0.49    0.07
   1   0   0   -0.51    0.05
   1   0   0   -0.43    0.07
   2   0   0  493.40    9.72
   2   0   0  498.07    9.71
  -2   0   0  499.09   10.17
  -2   0   0  478.25    9.67
  -2   0   0  475.45    9.71
   2   0   0  487.16    9.67
  -3   0   0   -0.03    0.13
  -3   0   0   -0.05    0.10
   3   0   0    0.13    0.12
   3   0   0   -0.06    0.11
   3   0   0    0.05    0.12
  -3   0   0    0.36    0.15
  -4   0   0  294.57    6.49
  -4   0   0  313.20    6.61
   4   0   0  308.91    6.49
   4   0   0  321.22    6.63
  -4   0   0  304.88    6.59
  -5   0   0    0.02    0.18
   5   0   0   -0.18    0.12
  -5   0   0    0.09    0.15
   5   0   0   -0.06    0.14
   6   0   0    0.34    0.24
  -6   0   0    0.11    0.18
  -6   0   0    0.53    0.26
  -7   0   0    0.01    0.17
   7   0   0   -0.17    0.17
  -7   0   0   -0.18    0.23
   8   0   0    1.94    0.40
  -8   0   0    1.92    0.46
  -8   0   0    2.30    0.54
  -9   0   0    0.00    0.25
  -9   0   0   -0.31    0.22
   9   0   0    0.23    0.27
 -10   0   0    8.91    1.11
 -10   0   0    9.70    1.10
   0  -1   0   -0.45    0.05
   0  -1   0   -0.54    0.05
   0  -1   0   -0.40    0.07
   0   1   0   -0.49    0.04
   0   1   0   -0.47    0.07
   1  -1   0    2.23    0.20
  -1  -1   0    2.01    0.18
  -1  -1   0    2.34    0.14
   1  -1   0    1.83    0.20
  -1  -1   0    2.49    0.18
  -1  -1   0    2.17    0.15
   1  -1   0    2.07    0.17
  -1  -1   0    2.82    0.15
   1   1   0    2.17    0.09
   1   1   0    2.10    0.09
  -1   1   0    2.19    0.19
  -1   1   0    2.08    0.20
   1   1   0    2.79    0.20
   1   1   0    2.26    0.10
   1   1   0    2.15    0.18
  -1   1   0    1.93    0.19
  -1   1   0    1.93    0.18
   2  -1   0   83.96    2.07
  -2  -1   0   90.03    1.93
   2  -1   0   86.53    2.08
   2  -1   0   85.33    2.04
  -2  -1   0   87.20    1.96
  -2  -1   0   85.79    1.99
  -2  -1   0   84.52    1.96
  -2  -1   0   90.21    1.98
   2   1   0   88.37    1.86
  -2   1   0   86.13    2.09
   2   1   0   86.26    1.98
   2   1   0   88.51    1.90
  -2   1   0   86.91    2.03
   2   1   0   88.21    1.98
  -2   1   0   87.20    2.09
  -3  -1   0   76.79    1.84
   3  -1   0   74.42    1.95
  -3  -1   0   75.30    1.84
   3  -1   0   74.25    1.99
  -3  -1   0   78.03    1.90
  -3  -1   0   77.05    1.91
   3  -1   0   74.33    2.00
   3   1   0   78.39    1.82
   3   1   0   79.32    1.93
  -3   1   0   76.77    2.01
   3   1   0   78.99    1.78
  -3   1   0   80.91    2.04
  -3   1   0   75.54    1.94
  -4  -1   0   58.98    1.66
  -4  -1   0   56.30    1.66
  -4  -1   0   57.40    1.60
   4  -1   0   57.56    1.75
  -4  -1   0   58.07    1.54
   4  -1   0   59.44    1.71
  -4   1   0   60.11    1.78
  -4   1   0   59.01    1.77
   4   1   0   59.82    1.53
   4   1   0   57.04    1.66
   4   1   0   58.15    1.57
  -5  -1   0   32.23    1.22
  -5  -1   0   29.46    1.04
  -5  -1   0   32.36    1.19
   5  -1   0   31.80    1.23
   5   1   0   29.73    1.04
   5   1   0   31.40    1.20
  -5   1   0   30.69    1.27
  -5   1   0   30.18    1.26
  -6  -1   0    0.05    0.20
  -6  -1   0   -0.07    0.13
   6  -1   0    0.03    0.20
   6   1   0    0.33    0.23
  -6   1   0    0.40    0.24
   6   1   0    0.13    0.17
  -6   1   0   -0.02    0.21
  -7  -1   0  143.52    3.81
   7  -1   0  147.10    3.83
  -7  -1   0  143.98    3.89
  -7   1   0  149.18    4.01
   7   1   0  142.73    3.51
  -7   1   0  137.83    3.94
  -8  -1   0   19.58    1.21
  -8  -1   0   20.95    1.21
   8  -1   0   21.30    1.18
  -8   1   0   20.78    1.28
   8   1   0   20.13    0.96
  -8   1   0   19.13    1.23
  -9  -1   0   42.37    1.86
  -9  -1   0   40.40    1.93
   9  -1   0   38.76    1.74
  -9   1   0   41.82    1.99
  -9   1   0   42.37    1.98
 -10  -1   0    2.13    0.60
 -10  -1   0    1.42    0.52
  10  -1   0    1.77    0.53
 -10   1   0    1.85    0.58
 -10   1   0    1.95    0.57
   0  -2   0  428.00    8.57
   0  -2   0  423.41    8.63
   0  -2   0  425.18    8.56
   0   2   0  443.65    8.55
   0   2   0  442.64    8.82
   1  -2   0    6.22    0.36
  -1  -2   0    6.90    0.31
   1  -2   0    5.86    0.36
   1  -2   0    6.73    0.39
  -1  -2   0    6.45    0.28
  -1  -2   0    6.01    0.39
  -1   2   0    5.55    0.32
   1   2   0    6.01    0.38
  -1   2   0    6.28    0.32
  -1   2   0    6.82    0.41
   2  -2   0  124.00    2.86
  -2  -2   0  119.52    2.81
   2  -2   0  125.81    2.91
  -2  -2   0  122.86    2.69
  -2  -2   0  120.14    2.68
  -2  -2   0  120.10    2.63
   2  -2   0  126.42    2.90
   2   2   0  124.48    2.80
   2   2   0  124.55    2.85
  -2   2   0  122.01    2.92
  -2   2   0  121.99    2.79
  -2   2   0  124.74    2.86
  -3  -2   0    5.19    0.33
   3  -2   0    5.21    0.45
  -3  -2   0    5.58    0.40
  -3  -2   0    5.13    0.35
  -3  -2   0    5.73    0.38
   3  -2   0    5.92    0.47
  -3  -2   0    5.43    0.38
   3   2   0    5.06    0.38
   3   2   0    5.82    0.18
   3   2   0    5.55    0.17
  -3   2   0    5.40    0.46
  -3   2   0    5.16    0.45
  -4  -2   0  321.06    6.70
  -4  -2   0  309.34    6.68
  -4  -2   0  318.93    6.61
   4  -2   0  320.89    6.89
  -4  -2   0  322.04    6.65
  -4  -2   0  316.71    6.64
  -4   2   0  305.61    6.92
  -4   2   0  320.65    6.92
   4   2   0  306.09    6.30
   4   2   0  312.81    6.70
  -5  -2   0    6.92    0.51
  -5  -2   0    7.11    0.52
  -5  -2   0    8.72    0.61
   5  -2   0    7.85    0.66
  -5   2   0    9.75    0.73
   5   2   0    7.88    0.41
  -5   2   0    9.21    0.71
   5   2   0    7.60    0.58
   5   2   0    8.21    0.38
  -6  -2   0   37.82    1.48
  -6  -2   0   38.48    1.41
   6  -2   0   37.44    1.55
  -6   2   0   40.00    1.65
   6   2   0   38.35    1.49
   6   2   0   36.05    1.08
  -6   2   0   38.26    1.62
  -7  -2   0   -0.05    0.16
   7  -2   0   -0.30    0.23
  -7  -2   0    0.03    0.22
  -7   2   0   -0.18    0.22
  -7   2   0   -0.09    0.19
   7   2   0    0.15    0.12
  -8  -2   0   24.28    1.24
  -8  -2   0   24.04    1.34
   8  -2   0   24.05    1.34
  -8   2   0   21.87    1.38
  -8   2   0   22.73    1.40
   9  -2   0   10.00    1.02
  -9  -2   0   10.60    1.09
  -9   2   0    9.07    1.05
  -9   2   0   10.35    1.12
 -10  -2   0    1.40    0.51
  10  -2   0    0.73    0.42
 -10   2   0    1.18    0.49
 -10   2   0    1.25    0.52
   0  -3   0   -0.09    0.07
   0  -3   0    0.09    0.09
   0  -3   0   -0.04    0.09
   0   3   0    0.19    0.18
   0   3   0   -0.04    0.04
   0   3   0    0.00    0.05
  -1  -3   0  223.52    4.63
  -1  -3   0  222.14    4.67
   1  -3   0  223.04    4.80
   1  -3   0  221.32    4.80
   1  -3   0  217.31    4.82
  -1  -3   0  223.77    4.71
  -1   3   0  222.70    4.92
  -1   3   0  230.97    4.64
   1   3   0  219.61    4.98
  -1   3   0  221.65    4.61
  -1   3   0  217.49    5.03
   2  -3   0    7.70    0.52
  -2  -3   0    7.63    0.41
  -2  -3   0    8.24    0.45
  -2  -3   0    7.87    0.39
   2  -3   0    8.12    0.53
   2   3   0    7.58    0.49
   2   3   0    6.98    0.52
  -2   3   0    7.77    0.48
  -2   3   0    7.95    0.56
   3  -3   0  145.62    3.56
  -3  -3   0  144.74    3.33
  -3  -3   0  142.36    3.23
  -3  -3   0  146.38    3.26
  -3   3   0  145.69    3.65
   3   3   0  142.67    3.43
   3   3   0  146.30    3.53
  -3   3   0  149.76    3.53
  -4  -3   0    0.30    0.15
  -4  -3   0    0.37    0.19
   4  -3   0    0.64    0.27
  -4  -3   0    0.30    0.14
  -4   3   0    0.17    0.22
  -4   3   0    0.56    0.23
   4   3   0    0.34    0.22
  -5  -3   0   67.65    1.93
  -5  -3   0   66.62    2.04
   5  -3   0   73.63    2.29
  -5  -3   0   66.68    1.94
  -5   3   0   67.85    2.24
   5   3   0   67.84    2.07
  -5   3   0   70.24    2.34
  -6  -3   0    0.92    0.31
  -6  -3   0    0.74    0.23
   6  -3   0    0.86    0.29
  -6   3   0    0.88    0.33
  -6   3   0    0.97    0.35
  -7  -3   0   37.87    1.46
   7  -3   0   38.07    1.72
  -7  -3   0   37.65    1.60
  -7   3   0   34.64    1.69
  -7   3   0   35.04    1.75
  -8  -3   0    8.92    0.95
   8  -3   0    8.71    0.96
  -8   3   0    8.99    1.04
  -8   3   0    9.16    1.05
   9  -3   0    4.33    0.73
  -9  -3   0    5.18    0.81
  -9   3   0    4.70    0.81
  -9   3   0    4.88    0.81
  10  -3   0    3.99    0.77
 -10  -3   0    3.02    0.67
 -10   3   0    2.79    0.71
 -10   3   0    3.36    0.75
   0  -4   0    2.21    0.30
   0  -4   0    1.84    0.30
   0   4   0    2.29    0.40
   1  -4   0    0.40    0.19
   1  -4   0    0.21    0.18
  -1  -4   0    0.04    0.12
  -1  -4   0    0.39    0.18
  -1   4   0    0.11    0.09
   1   4   0    0.15    0.20
  -1   4   0    0.44    0.22
  -1   4   0    0.12    0.09
  -2  -4   0   26.51    0.95
   2  -4   0   30.34    1.19
  -2  -4   0   29.29    1.04
  -2   4   0   28.75    0.99
   2   4   0   27.66    1.24
   2   4   0   29.68    1.17
  -2   4   0   29.74    1.32
  -2   4   0   30.55    1.27
  -3  -4   0   -0.08    0.16
   3  -4   0   -0.07    0.20
  -3  -4   0   -0.04    0.10
  -3  -4   0    0.03    0.11
   3   4   0   -0.14    0.14
  -3   4   0    0.11    0.15
   3   4   0    0.00    0.17
  -3   4   0   -0.02    0.16
  -4  -4   0   81.48    2.23
  -4  -4   0   84.12    2.35
  -4  -4   0   87.11    2.19
   4  -4   0   88.06    2.63
  -4   4   0   85.72    2.49
  -4   4   0   83.31    2.67
   4   4   0   85.96    2.55
  -5  -4   0    8.44    0.55
  -5  -4   0    8.98    0.69
   5  -4   0    7.11    0.78
   5   4   0    8.52    0.69
  -5   4   0    9.17    0.81
  -5   4   0    8.59    0.73
  -6  -4   0   71.56    2.32
  -6  -4   0   69.31    2.07
   6  -4   0   71.41    2.54
  -6   4   0   75.32    2.68
  -6   4   0   72.78    2.49
   7  -4   0   -0.08    0.30
  -7  -4   0   -0.06    0.22
  -7   4   0    0.41    0.29
  -7   4   0    0.13    0.27
  -8  -4   0   51.81    2.11
   8  -4   0   46.41    2.17
  -8   4   0   46.46    2.15
  -8   4   0   47.62    2.29
  -9  -4   0    6.18    0.87
   9  -4   0    4.30    0.80
  -9   4   0    5.33    0.92
  -9   4   0    5.66    0.88
   0  -5   0   -0.14    0.19
   0   5   0   -0.17    0.18
  -1  -5   0  141.06    3.51
   1  -5   0  154.11    3.75
  -1  -5   0  150.82    3.63
  -1   5   0  145.32    4.09
   1   5   0  144.54    4.02
  -2  -5   0    9.86    0.65
  -2  -5   0    8.45    0.56
   2  -5   0    9.67    0.73
  -2   5   0    9.39    0.47
  -2   5   0    9.74    0.85
   2   5   0    8.68    0.76
   2   5   0    8.75    0.69
  -3  -5   0  104.72    2.82
  -3  -5   0  105.61    2.56
  -3  -5   0   96.48    2.65
   3  -5   0  103.10    3.04
  -3   5   0  109.83    3.33
   3   5   0  106.81    2.99
   3   5   0  105.59    3.15
  -3   5   0  106.96    3.19
   4  -5   0   27.21    1.37
  -4  -5   0   23.29    1.12
  -4  -5   0   23.77    0.90
   4   5   0   23.47    1.27
  -4   5   0   20.73    1.27
  -4   5   0   23.12    1.10
  -4   5   0   25.09    1.42
   4   5   0   23.70    1.18
   5  -5   0   24.61    1.40
  -5  -5   0   25.73    1.21
  -5   5   0   25.87    1.26
  -5   5   0   27.20    1.50
   5   5   0   26.68    1.36
  -6  -5   0    4.59    0.63
   6  -5   0    4.73    0.74
   6   5   0    4.25    0.64
  -6   5   0    4.54    0.77
  -6   5   0    3.93    0.62
   7  -5   0    6.23    0.87
  -7  -5   0    6.40    0.79
  -7   5   0    6.62    0.84
  -7   5   0    6.56    0.92
   8  -5   0    0.70    0.44
  -8  -5   0   -0.08    0.28
  -8   5   0   -0.17    0.27
  -8   5   0   -0.10    0.27
   0  -6   0   37.74    1.54
   0   6   0   36.01    1.76
  -1  -6   0    1.63    0.36
   1  -6   0    2.18    0.45
  -1   6   0    1.78    0.48
   1   6   0    2.09    0.48
   2  -6   0   28.99    1.42
  -2  -6   0   28.62    1.31
  -2   6   0   29.42    1.65
   2   6   0   27.69    1.40
   2   6   0   32.89    1.65
   3  -6   0    3.28    0.56
  -3  -6   0    2.96    0.48
   3   6   0    2.74    0.57
   3   6   0    3.39    0.54
  -3   6   0    2.51    0.60
  -4  -6   0   33.41    1.47
   4  -6   0   29.96    1.59
  -4   6   0   31.06    1.75
   4   6   0   28.75    1.57
   4   6   0   32.26    1.50
  -5  -6   0   15.97    1.03
   5  -6   0   14.80    1.16
  -5   6   0   13.25    1.19
  -5   6   0   11.32    1.18
   5   6   0   15.31    1.14
   6  -6   0   50.87    2.34
  -6  -6   0   49.88    2.03
  -6   6   0   53.96    2.46
  -6   6   0   56.08    2.49
   6   6   0   55.54    2.26
  -7  -6   0    4.79    0.72
   7  -6   0    4.09    0.78
  -7   6   0    3.43    0.73
  -7   6   0    4.90    0.86
   0  -7   0   -0.08    0.21
   0   7   0   -0.26    0.25
   1  -7   0   40.00    1.82
  -1  -7   0   44.58    1.84
   1   7   0   42.85    1.94
   1   7   0   40.68    2.10
  -1   7   0   42.20    2.15
  -2  -7   0   16.35    1.08
   2  -7   0   16.60    1.19
  -2   7   0   19.33    1.46
   2   7   0   17.57    1.33
   2   7   0   17.59    1.18
  -3  -7   0   31.53    1.52
   3  -7   0   32.90    1.73
   3   7   0   31.50    1.80
  -3   7   0   32.52    1.92
   3   7   0   32.58    1.65
   4  -7   0    5.80    0.86
  -4  -7   0    6.43    0.79
   4   7   0    6.55    0.91
   4   7   0    5.76    0.79
  -4   7   0    4.17    0.84
   5  -7   0    3.23    0.70
  -5  -7   0    2.44    0.56
   5   7   0    1.80    0.51
  -5   7   0    2.59    0.70
   0  -8   0   73.59    2.76
   0   8   0   71.24    3.16
  -1  -8   0    5.32    0.80
   1  -8   0    6.17    0.87
   1   8   0    6.88    1.05
   1   8   0    4.43    0.78
  -1   8   0    5.61    0.98
   2  -8   0   26.44    1.64
  -2  -8   0   29.20    1.58
   2   8   0   26.41    1.61
  -2   8   0   30.05    1.93
   2   8   0   29.48    1.89
 -10   0   1   -0.35    0.22
 -10   0   1   -0.14    0.31
  -9   0   1    3.98    0.68
  -9   0   1    3.34    0.61
  -8   0   1   -0.19    0.19
   8   0  -1    0.13    0.19
  -8   0   1    0.30    0.23
   7   0  -1   25.22    1.11
  -7   0   1   23.32    1.24
  -7   0   1   22.15    1.18
   6   0  -1    0.19    0.19
  -6   0   1   -0.07    0.16
  -6   0   1    0.03    0.21
  -5   0   1  220.52    5.03
   5   0  -1  218.74    5.05
  -5   0   1  217.03    5.05
   5   0  -1  224.94    4.89
  -4   0   1   -0.18    0.10
  -4   0   1   -0.15    0.10
  -4   0   1   -0.06    0.14
   4   0  -1   -0.12    0.12
   4   0  -1    0.07    0.16
  -4   0   1   -0.14    0.09
   4   0  -1   -0.15    0.13
   3   0  -1  223.91    4.67
  -3   0   1  209.22    4.59
  -3   0   1  221.16    4.65
   3   0  -1  220.04    4.60
  -3   0   1  213.81    4.64
   3   0  -1  215.98    4.56
   2   0  -1   -0.09    0.09
   2   0  -1   -0.02    0.09
   2   0  -1   -0.14    0.09
  -2   0   1   -0.17    0.08
  -2   0   1    0.08    0.10
  -2   0   1   -0.07    0.09
  -1   0   1  304.20    5.92
  -1   0   1  287.68    5.75
   1   0  -1  299.84    6.10
   1   0  -1  276.43    5.70
  -1   0   1  280.57    5.86
   1   0  -1  294.75    5.75
   0   0   1    0.05    0.04
   0   0  -1    0.00    0.03
   0   0   1   -0.04    0.03
   0   0   1   -0.11    0.02
   0   0  -1    0.03    0.03
   0   0  -1   -0.06    0.02
  -1   0  -1  103.91    2.25
  -1   0  -1  105.24    2.23
  -1   0  -1  104.49    2.26
   1   0   1  108.10    2.23
   1   0   1  107.65    2.26
   1   0   1  104.00    2.25
   2   0   1   -0.34    0.12
   2   0   1   -0.35    0.11
   2   0   1   -0.11    0.12
  -2   0  -1   -0.25    0.12
  -2   0  -1   -0.39    0.12
  -2   0  -1   -0.42    0.10
   3   0   1   36.40    1.17
  -3   0  -1   36.56    1.12
   3   0   1   36.53    1.15
  -3   0  -1   38.26    1.18
  -3   0  -1   38.70    1.18
   3   0   1   38.90    1.14
  -4   0  -1   -0.11    0.14
   4   0   1    0.27    0.16
  -4   0  -1    0.26    0.15
   4   0   1    0.08    0.15
   4   0   1    0.06    0.10
   5   0   1   69.59    1.99
  -5   0  -1   68.67    2.09
  -5   0  -1   68.59    2.07
  -6   0  -1   -0.03    0.22
  -6   0  -1   -0.09    0.15
   6   0   1   -0.09    0.15
  -7   0  -1  175.42    4.57
   7   0   1  175.99    4.38
  -7   0  -1  179.07    4.64
  -8   0  -1    0.29    0.24
   8   0   1   -0.36    0.22
  -8   0  -1    0.10    0.21
  -9   0  -1   94.63    3.23
   9   0   1   89.93    2.84
  -9   0  -1   92.58    3.14
 -10   0  -1    0.07    0.36
 -10   0  -1    0.22    0.30
 -10  -1   1   13.29    1.17
 -10   1   1   12.48    1.28
 -10   1   1   15.13    1.25
   9  -1  -1   10.29    0.86
  -9  -1   1   10.58    0.96
  -9  -1   1    9.26    0.84
  -9   1   1    9.76    1.06
  -9   1   1    9.57    1.06
   8  -1  -1   46.79    1.83
  -8  -1   1   49.14    1.99
  -8  -1   1   46.06    1.86
  -8   1   1   50.67    2.05
  -8   1   1   52.17    2.09
   8   1  -1   48.62    1.75
  -7  -1   1   13.52    0.86
  -7  -1   1   14.41    0.94
   7  -1  -1   12.00    0.84
   7   1  -1   12.70    0.67
  -7   1   1   12.30    0.92
  -7   1   1   13.24    0.96
   6  -1  -1   41.66    1.52
  -6  -1   1   40.50    1.48
  -6  -1   1   39.26    1.51
   6   1  -1   40.16    1.51
  -6   1   1   39.72    1.60
   6   1  -1   41.12    1.27
  -6   1   1   43.25    1.64
  -5  -1   1   15.62    0.79
   5  -1  -1   14.40    0.76
  -5  -1   1   13.97    0.70
  -5  -1   1   14.24    0.74
   5   1  -1   13.70    0.59
  -5   1   1   13.97    0.81
   5   1  -1   13.01    0.72
  -5   1   1   14.24    0.80
  -4  -1   1  170.59    3.79
  -4  -1   1  162.24    3.72
   4  -1  -1  173.13    4.00
   4  -1  -1  166.67    3.88
  -4  -1   1  168.14    3.83
  -4  -1   1  164.22    3.78
  -4   1   1  170.52    3.98
   4   1  -1  169.80    3.63
  -4   1   1  170.56    3.97
   4   1  -1  169.82    3.83
   4   1  -1  172.65    3.58
  -3  -1   1    4.92    0.33
  -3  -1   1    4.64    0.35
   3  -1  -1    4.65    0.38
   3  -1  -1    4.96    0.39
  -3  -1   1    5.16    0.31
   3  -1  -1    4.60    0.39
  -3  -1   1    5.27    0.33
  -3  -1   1    5.03    0.31
   3   1  -1    5.09    0.34
   3   1  -1    4.70    0.25
  -3   1   1    5.41    0.43
  -3   1   1    4.54    0.40
  -3   1   1    4.95    0.37
   2  -1  -1  509.06   10.38
  -2  -1   1  534.52   10.69
   2  -1  -1  520.66   10.42
   2  -1  -1  500.60   10.44
  -2  -1   1  526.75   10.40
  -2  -1   1  515.31   10.44
  -2  -1   1  533.33   10.40
  -2  -1   1  526.58   10.64
  -2   1   1  495.10   10.43
   2   1  -1  537.89   10.24
  -2   1   1  506.42   10.37
  -2   1   1  523.99   10.43
   2   1  -1  530.04   10.40
   1  -1  -1   64.75    1.52
  -1  -1   1   64.57    1.53
  -1  -1   1   64.89    1.30
   1  -1  -1   65.99    1.57
   1  -1  -1   63.00    1.53
  -1  -1   1   64.11    1.54
  -1   1   1   65.57    1.57
  -1   1   1   63.62    1.53
   1   1  -1   63.56    1.55
  -1   1   1   62.76    1.50
   1   1  -1   65.22    1.54
   0  -1  -1  220.06    4.59
   0  -1  -1  228.69    4.63
   0  -1   1  223.41    4.66
   0  -1   1  237.57    4.66
   0   1   1  222.32    4.60
   0   1   1  229.39    4.59
   0   1  -1  230.52    4.67
   0   1  -1  234.73    4.63
  -1  -1  -1   47.59    1.16
   1  -1   1   44.83    1.13
  -1  -1  -1   46.63    1.11
   1  -1   1   46.59    1.11
   1  -1   1   46.24    1.13
  -1   1  -1   46.20    1.08
   1   1   1   46.45    1.09
   1   1   1   47.43    1.03
  -1   1  -1   46.22    1.16
   1   1   1   46.31    1.09
  -1   1  -1   45.71    1.14
  -1   1  -1   45.66    1.11
   1   1   1   47.21    1.13
   2  -1   1  388.56    7.87
  -2  -1  -1  402.65    7.87
  -2  -1  -1  391.68    7.70
   2  -1   1  382.74    7.90
  -2  -1  -1  390.11    7.85
  -2  -1  -1  390.39    7.67
   2  -1   1  376.61    7.89
  -2  -1  -1  390.20    7.80
  -2   1  -1  390.40    7.90
  -2   1  -1  367.44    7.89
   2   1   1  392.95    7.77
   2   1   1  391.82    7.83
  -2   1  -1  388.61    7.84
   2   1   1  403.73    7.70
   3  -1   1    1.60    0.26
   3  -1   1    1.99    0.28
  -3  -1  -1    1.72    0.28
  -3  -1  -1    1.78    0.17
  -3  -1  -1    1.95    0.25
   3  -1   1    1.57    0.26
   3  -1   1    1.44    0.27
  -3  -1  -1    1.90    0.27
   3   1   1    1.43    0.25
  -3   1  -1    1.90    0.30
  -3   1  -1    1.75    0.28
   3   1   1    1.74    0.27
  -3   1  -1    1.82    0.26
   3   1   1    1.52    0.23
  -4  -1  -1  102.38    2.57
  -4  -1  -1  105.88    2.37
  -4  -1  -1  104.36    2.64
   4  -1   1  103.57    2.71
  -4  -1  -1  104.47    2.66
   4  -1   1  105.02    2.67
   4  -1   1  101.22    2.65
   4   1   1  106.11    2.52
  -4   1  -1  107.54    2.75
   4   1   1  106.58    2.67
   4   1   1  105.37    2.52
  -4   1  -1  108.09    2.75
  -5  -1  -1    5.74    0.59
  -5  -1  -1    5.47    0.35
   5  -1   1    5.44    0.56
  -5  -1  -1    5.49    0.56
   5   1   1    5.12    0.54
  -5   1  -1    5.11    0.58
   5   1   1    5.56    0.45
  -5   1  -1    5.11    0.57
  -6  -1  -1   71.57    2.27
  -6  -1  -1   68.12    2.18
  -6  -1  -1   68.39    1.84
   6  -1   1   72.61    2.23
  -6   1  -1   70.77    2.32
   6   1   1   73.39    2.05
  -6   1  -1   71.85    2.33
  -7  -1  -1    9.06    0.75
  -7  -1  -1   10.61    0.86
   7  -1   1    9.51    0.79
  -7   1  -1   10.31    0.85
   7   1   1    9.92    0.69
  -7   1  -1    8.50    0.89
  -8  -1  -1    0.40    0.24
  -8  -1  -1    0.47    0.33
   8  -1   1    0.23    0.28
  -8   1  -1    0.28    0.24
  -8   1  -1    0.35    0.29
   8   1   1    0.16    0.19
  -9  -1  -1    3.93    0.65
  -9  -1  -1    4.50    0.76
   9  -1   1    6.02    0.77
  -9   1  -1    7.50    0.93
  -9   1  -1    5.20    0.79
 -10  -1  -1    0.64    0.44
 -10  -1  -1    1.77    0.50
  10  -1   1    0.35    0.34
 -10   1  -1    0.88    0.48
 -10   1  -1    1.36    0.48
 -10  -2   1   32.75    1.83
  10  -2  -1   35.55    1.79
 -10   2   1   37.23    2.02
 -10   2   1   33.87    1.94
   9  -2  -1    6.55    0.82
  -9  -2   1    7.42    0.89
  -9   2   1    8.28    0.99
  -9   2   1    7.35    0.94
  -8  -2   1   16.34    0.98
  -8  -2   1   16.30    1.10
   8  -2  -1   14.24    1.04
  -8   2   1   18.16    1.24
  -8   2   1   17.50    1.22
  -7  -2   1   42.21    1.59
   7  -2  -1   43.30    1.76
  -7  -2   1   45.07    1.72
  -7   2   1   41.62    1.82
  -7   2   1   43.33    1.86
  -6  -2   1   16.09    0.88
  -6  -2   1   14.71    0.80
   6  -2  -1   14.65    0.92
  -6   2   1   16.07    0.98
  -6   2   1   15.94    1.01
   6   2  -1   14.28    0.83
   5  -2  -1   79.67    2.32
  -5  -2   1   75.65    2.12
  -5  -2   1   76.60    2.07
  -5  -2   1   76.20    2.06
  -5   2   1   74.91    2.37
  -5   2   1   80.74    2.40
   5   2  -1   74.49    2.12
  -4  -2   1    1.49    0.23
  -4  -2   1    1.32    0.24
  -4  -2   1    1.60    0.22
   4  -2  -1    1.42    0.31
   4   2  -1    1.72    0.26
  -4   2   1    1.74    0.33
  -4   2   1    1.20    0.31
  -3  -2   1   69.69    1.66
  -3  -2   1   68.64    1.66
  -3  -2   1   67.49    1.61
   3  -2  -1   70.73    1.93
   3  -2  -1   67.55    1.97
  -3  -2   1   66.76    1.85
  -3  -2   1   69.62    1.88
   3   2  -1   71.15    1.92
  -3   2   1   67.29    1.94
   3   2  -1   70.98    1.73
  -3   2   1   70.95    2.01
   2  -2  -1    0.52    0.19
  -2  -2   1    0.03    0.06
  -2  -2   1   -0.05    0.12
  -2  -2   1    0.06    0.05
  -2  -2   1    0.00    0.06
   2  -2  -1   -0.05    0.10
   2  -2  -1    0.11    0.12
  -2  -2   1    0.00    0.12
  -2   2   1    0.04    0.13
  -2   2   1    0.13    0.12
   2   2  -1   -0.06    0.12
   2   2  -1    0.16    0.15
  -2   2   1    0.08    0.14
   1  -2  -1  178.25    3.82
  -1  -2   1  178.59    3.90
   1  -2  -1  172.93    3.87
  -1  -2   1  175.72    3.55
   1  -2  -1  174.61    3.83
  -1   2   1  180.00    3.80
  -1   2   1  173.26    3.90
   1   2  -1  174.11    3.91
  -1   2   1  175.79    3.77
   1   2  -1  174.99    3.85
   0  -2  -1   32.04    0.92
   0  -2   1   32.00    0.77
   0  -2   1   33.00    0.78
   0  -2   1   30.76    1.01
   0  -2  -1   33.09    0.96
   0  -2   1   31.18    0.83
   0   2   1   31.40    0.88
   0   2   1   32.56    0.88
   0   2  -1   32.04    0.88
   0   2  -1   31.04    1.04
  -1  -2  -1   18.94    0.63
   1  -2   1   18.66    0.63
  -1  -2  -1   20.62    0.70
   1  -2   1   18.23    0.64
   1  -2   1   19.20    0.66
  -1   2  -1   18.91    0.76
  -1   2  -1   19.28    0.56
   1   2   1   18.31    0.70
   1   2   1   18.91    0.59
  -1   2  -1   19.56    0.69
   1   2   1   19.35    0.58
  -1   2  -1   19.36    0.58
  -2  -2  -1   13.23    0.56
   2  -2   1   14.49    0.63
  -2  -2  -1   13.83    0.60
  -2  -2  -1   14.65    0.59
   2  -2   1   13.98    0.61
   2  -2   1   14.47    0.64
  -2  -2  -1   14.22    0.55
   2  -2   1   14.33    0.62
   2   2   1   13.65    0.48
   2   2   1   14.18    0.50
  -2   2  -1   14.09    0.61
  -2   2  -1   13.51    0.56
   2   2   1   14.19    0.59
  -2   2  -1   14.33    0.66
   2   2   1   14.81    0.55
  -3  -2  -1  236.16    4.94
   3  -2   1  232.80    5.22
  -3  -2  -1  237.60    5.07
  -3  -2  -1  232.98    4.97
  -3  -2  -1  236.35    5.10
   3  -2   1  225.81    5.17
  -3  -2  -1  235.51    5.01
   3  -2   1  240.20    5.19
  -3   2  -1  235.40    5.24
   3   2   1  231.81    4.91
   3   2   1  242.99    4.87
   3   2   1  239.79    5.01
  -3   2  -1  239.71    5.20
  -4  -2  -1    0.09    0.16
  -4  -2  -1    0.85    0.23
   4  -2   1    0.11    0.15
  -4  -2  -1    0.23    0.14
  -4  -2  -1    0.06    0.12
  -4  -2  -1    0.00    0.09
  -4   2  -1    0.22    0.20
   4   2   1   -0.02    0.11
   4   2   1    0.11    0.10
   4   2   1    0.04    0.09
  -4   2  -1   -0.02    0.16
   4   2   1    0.13    0.11
  -5  -2  -1   87.92    2.23
  -5  -2  -1   91.95    2.49
  -5  -2  -1   91.40    2.55
   5  -2   1   92.53    2.61
  -5  -2  -1   90.00    2.35
   5   2   1   86.83    2.50
  -5   2  -1   93.72    2.68
   5   2   1   91.67    2.22
  -5   2  -1   93.59    2.70
  -6  -2  -1    1.90    0.41
  -6  -2  -1    2.23    0.39
   6  -2   1    1.65    0.39
  -6  -2  -1    2.71    0.33
  -6   2  -1    2.17    0.45
   6   2   1    1.79    0.29
  -6   2  -1    2.19    0.45
   6   2   1    2.30    0.45
  -7  -2  -1   76.47    2.45
   7  -2   1   76.64    2.58
  -7  -2  -1   83.41    2.63
  -7   2  -1   80.17    2.69
   7   2   1   79.48    2.13
  -7   2  -1   77.64    2.70
  -8  -2  -1   27.76    1.39
  -8  -2  -1   29.77    1.54
   8  -2   1   28.64    1.50
  -8   2  -1   29.50    1.61
  -8   2  -1   30.14    1.61
   9  -2   1   21.49    1.36
  -9  -2  -1   25.20    1.40
  -9  -2  -1   25.25    1.50
  -9   2  -1   21.17    1.45
  -9   2  -1   22.96    1.51
  10  -2   1   -0.02    0.33
 -10  -2  -1   -0.09    0.27
 -10   2  -1    0.16    0.37
 -10   2  -1   -0.27    0.28
 -10  -3   1    8.14    1.04
  10  -3  -1    8.12    1.03
 -10   3   1   11.52    1.28
 -10   3   1    9.79    1.22
  -9  -3   1   19.74    1.28
   9  -3  -1   16.94    1.26
  -9   3   1   18.26    1.39
  -9   3   1   17.40    1.34
  -8  -3   1   54.40    2.11
   8  -3  -1   53.29    2.20
  -8   3   1   53.34    2.33
  -8   3   1   53.82    2.29
  -7  -3   1   40.62    1.65
  -7  -3   1   39.18    1.48
   7  -3  -1   46.23    1.89
  -7   3   1   41.37    1.91
  -7   3   1   42.08    1.87
  -6  -3   1   70.24    2.19
  -6  -3   1   70.87    2.05
   6  -3  -1   73.30    2.46
  -6   3   1   74.81    2.57
  -6   3   1   75.77    2.53
  -5  -3   1    8.70    0.55
  -5  -3   1    9.53    0.54
   5  -3  -1    9.59    0.77
  -5  -3   1    9.01    0.62
  -5   3   1   10.59    0.81
  -5   3   1   10.15    0.80
   4  -3  -1  219.81    5.13
  -4  -3   1  213.65    4.65
  -4  -3   1  212.76    4.72
  -4  -3   1  221.18    4.63
  -4   3   1  212.18    5.20
  -4   3   1  217.42    5.11
   4   3  -1  221.96    5.07
  -3  -3   1   34.13    0.97
  -3  -3   1   34.77    0.98
  -3  -3   1   36.02    1.04
   3  -3  -1   34.62    1.31
   3   3  -1   35.16    1.27
  -3   3   1   35.80    1.30
   3   3  -1   33.34    1.29
  -3   3   1   35.66    1.37
  -2  -3   1   55.47    1.32
  -2  -3   1   55.50    1.33
  -2  -3   1   54.34    1.30
   2  -3  -1   54.41    1.65
   2   3  -1   55.85    1.74
   2   3  -1   55.49    1.67
  -2   3   1   58.06    1.63
  -2   3   1   56.08    1.75
   1  -3  -1  140.52    3.28
   1  -3  -1  142.54    3.34
  -1  -3   1  140.12    2.95
  -1  -3   1  141.05    2.99
  -1  -3   1  143.71    2.94
   1  -3  -1  138.61    3.27
   1   3  -1  140.62    3.44
  -1   3   1  141.58    3.16
  -1   3   1  135.84    3.13
   0  -3  -1  385.64    7.78
   0  -3   1  362.96    7.53
   0  -3  -1  359.50    7.69
   0  -3   1  379.97    7.55
   0  -3   1  375.48    7.58
   0  -3  -1  380.24    7.82
   0   3   1  380.11    7.55
   0   3   1  376.30    7.96
   0   3  -1  374.18    8.00
   0   3   1  379.04    7.55
   1  -3   1   67.85    1.72
  -1  -3  -1   64.10    1.69
  -1  -3  -1   66.58    1.77
   1  -3   1   64.78    1.72
   1  -3   1   64.21    1.72
  -1   3  -1   67.06    1.82
   1   3   1   66.15    1.50
   1   3   1   68.70    1.92
  -1   3  -1   68.48    2.00
   1   3   1   67.90    1.52
  -1   3  -1   66.82    1.48
   2  -3   1  138.08    3.33
  -2  -3  -1  136.63    3.16
   2  -3   1  140.75    3.30
  -2  -3  -1  143.35    3.28
  -2   3  -1  143.23    3.41
  -2   3  -1  140.93    3.16
   2   3   1  141.72    2.87
  -2   3  -1  139.89    3.49
   2   3   1  139.58    2.87
   2   3   1  142.58    3.24
  -2   3  -1  141.58    3.13
   2   3   1  142.44    3.38
  -3  -3  -1    0.13    0.13
  -3  -3  -1   -0.11    0.14
   3  -3   1    0.08    0.19
  -3  -3  -1    0.27    0.16
  -3   3  -1    0.10    0.16
   3   3   1    0.33    0.07
   3   3   1    0.24    0.06
   3   3   1    0.13    0.13
   3   3   1    0.25    0.16
  -3   3  -1    0.39    0.17
  -4  -3  -1   33.17    1.18
   4  -3   1   33.67    1.35
  -4  -3  -1   33.13    1.17
  -4  -3  -1   35.91    1.29
  -4   3  -1   33.43    1.38
   4   3   1   33.43    0.79
   4   3   1   32.18    1.19
  -4   3  -1   34.33    1.33
   4   3   1   33.56    0.80
  -5  -3  -1   26.12    1.08
   5  -3   1   26.99    1.28
  -5  -3  -1   26.74    1.18
   5   3   1   26.44    0.68
   5   3   1   27.32    1.08
  -5   3  -1   26.96    1.31
   5   3   1   26.66    0.69
  -5   3  -1   27.09    1.27
  -6  -3  -1   41.82    1.53
   6  -3   1   41.43    1.74
  -6  -3  -1   41.22    1.64
  -6   3  -1   43.94    1.78
  -6   3  -1   44.04    1.84
   6   3   1   40.38    1.06
  -7  -3  -1    2.25    0.44
  -7  -3  -1    2.48    0.50
   7  -3   1    1.37    0.38
  -7   3  -1    1.58    0.46
  -7   3  -1    1.60    0.44
  -8  -3  -1   22.97    1.34
   8  -3   1   20.11    1.32
  -8  -3  -1   21.57    1.17
  -8   3  -1   19.89    1.37
  -8   3  -1   19.62    1.33
   9  -3   1    2.01    0.55
  -9  -3  -1    1.53    0.49
  -9   3  -1    0.15    0.32
  -9   3  -1    1.15    0.47
   9  -4  -1   26.11    1.63
  -9  -4   1   24.22    1.45
  -9   4   1   21.19    1.50
  -9   4   1   21.78    1.60
   8  -4  -1    0.81    0.45
  -8  -4   1    1.08    0.38
  -8   4   1    0.90    0.41
  -8   4   1    2.09    0.56
  -7  -4   1   17.03    1.03
   7  -4  -1   14.72    1.14
  -7   4   1   16.64    1.17
  -7   4   1   17.09    1.25
   6  -4  -1   17.18    1.12
  -6  -4   1   16.41    0.77
  -6  -4   1   15.67    0.91
  -6   4   1   15.56    1.07
  -6   4   1   15.93    1.15
  -5  -4   1   -0.07    0.13
  -5  -4   1    0.09    0.17
  -5  -4   1    0.03    0.09
   5  -4  -1   -0.19    0.24
  -5   4   1    0.16    0.22
   5   4  -1    0.20    0.21
  -5   4   1    0.00    0.20
  -4  -4   1    6.83    0.40
   4  -4  -1    7.76    0.70
  -4  -4   1    7.85    0.54
  -4  -4   1    7.43    0.46
  -4   4   1    7.62    0.65
  -4   4   1    7.13    0.78
   4   4  -1    8.08    0.69
   3  -4  -1    3.53    0.50
  -3  -4   1    3.06    0.33
  -3  -4   1    3.29    0.32
  -3  -4   1    3.21    0.25
   3   4  -1    2.59    0.43
  -3   4   1    3.60    0.46
  -3   4   1    2.43    0.44
   3   4  -1    2.78    0.42
  -2  -4   1   30.72    0.89
   2  -4  -1   30.77    1.23
  -2  -4   1   29.33    0.92
  -2  -4   1   29.99    0.90
  -2  -4   1   31.22    0.99
   2   4  -1   32.35    1.27
   2   4  -1   30.82    1.33
  -2   4   1   31.90    1.12
  -1  -4   1  198.52    4.34
   1  -4  -1  204.86    4.70
  -1  -4   1  197.81    4.31
  -1  -4   1  207.13    4.39
   1   4  -1  206.48    4.94
  -1   4   1  204.65    4.95
  -1   4   1  207.85    4.41
   0  -4  -1   28.87    1.08
   0  -4  -1   30.50    1.15
   0  -4   1   28.42    0.98
   0  -4   1   30.73    1.02
   0   4  -1   30.04    1.31
   0   4   1   30.77    0.86
   0   4   1   29.52    1.29
   0   4   1   30.36    0.85
   1  -4   1  215.97    4.73
  -1  -4  -1  209.57    4.69
  -1  -4  -1  214.19    4.79
   1  -4   1  209.21    4.74
  -1   4  -1  209.95    5.13
  -1   4  -1  216.36    4.88
   1   4   1  210.05    5.03
  -2  -4  -1   16.78    0.83
   2  -4   1   16.98    0.85
  -2  -4  -1   19.39    0.79
   2   4   1   17.09    0.83
  -2   4  -1   16.29    0.64
  -2   4  -1   17.54    0.91
   2   4   1   18.22    0.94
  -2   4  -1   17.62    1.01
   3  -4   1  419.91    8.75
  -3  -4  -1  412.69    8.44
  -3  -4  -1  384.09    8.40
  -3  -4  -1  403.85    8.58
   3   4   1  403.82    8.53
  -3   4  -1  391.30    8.90
  -3   4  -1  403.47    8.82
   3   4   1  403.30    8.72
  -3   4  -1  407.03    8.44
  -4  -4  -1    1.57    0.33
  -4  -4  -1    2.44    0.34
   4  -4   1    1.70    0.39
   4   4   1    2.54    0.43
  -4   4  -1    2.05    0.36
  -4   4  -1    1.69    0.40
  -4   4  -1    2.16    0.41
  -5  -4  -1   30.35    1.19
   5  -4   1   32.31    1.49
  -5  -4  -1   31.66    1.35
  -5   4  -1   29.76    1.36
   5   4   1   28.32    1.26
  -5   4  -1   29.61    1.48
   6  -4   1    0.25    0.29
  -6  -4  -1    0.32    0.18
  -6  -4  -1    0.27    0.25
  -6   4  -1   -0.09    0.25
  -6   4  -1    0.62    0.31
   7  -4   1    8.05    0.96
  -7  -4  -1    7.48    0.83
  -7   4  -1    6.66    0.88
  -7   4  -1    7.53    0.92
   8  -4   1    0.35    0.37
  -8  -4  -1   -0.31    0.18
  -8   4  -1   -0.27    0.26
  -8   4  -1   -0.34    0.19
  -9  -4  -1    0.91    0.41
   9  -4   1    0.28    0.42
  -9   4  -1    1.10    0.49
  -9   4  -1    1.04    0.47
  -8  -5   1   35.34    1.70
   8  -5  -1   37.73    2.01
  -8   5   1   31.01    1.76
  -8   5   1   34.53    2.01
   7  -5  -1    3.37    0.68
  -7  -5   1    4.76    0.66
  -7   5   1    5.32    0.76
  -7   5   1    6.03    0.90
  -6  -5   1   47.89    1.79
   6  -5  -1   47.85    2.12
   6   5  -1   49.43    2.01
  -6   5   1   48.73    2.20
  -6   5   1   42.24    1.87
  -5  -5   1    5.43    0.60
   5  -5  -1    3.73    0.63
  -5   5   1    3.34    0.62
   5   5  -1    4.13    0.64
  -5   5   1    3.51    0.54
   4  -5  -1  192.64    4.89
  -4  -5   1  182.40    3.93
  -4  -5   1  181.59    4.37
  -4   5   1  179.27    4.95
   4   5  -1  184.52    4.87
  -4   5   1  186.83    4.59
   4   5  -1  192.04    4.75
  -3  -5   1    0.19    0.14
  -3  -5   1    0.58    0.22
  -3  -5   1    0.46    0.12
   3  -5  -1    0.53    0.30
  -3   5   1    0.56    0.20
   3   5  -1    0.28    0.26
   3   5  -1    0.76    0.31
  -2  -5   1   29.83    1.06
  -2  -5   1   33.52    1.17
  -2  -5   1   30.42    0.94
   2  -5  -1   33.18    1.41
   2   5  -1   28.99    1.35
  -2   5   1   30.87    1.09
  -2   5   1   30.24    1.49
   2   5  -1   29.47    1.45
  -1  -5   1    5.65    0.43
   1  -5  -1    5.92    0.64
  -1  -5   1    7.24    0.54
  -1   5   1    5.60    0.70
   1   5  -1    6.35    0.74
  -1   5   1    5.98    0.36
   0  -5   1   54.81    1.67
   0  -5   1   47.63    1.57
   0  -5  -1   52.34    1.78
   0   5  -1   53.52    2.04
   0   5   1   51.33    2.00
  -1  -5  -1    0.42    0.24
   1  -5   1    0.02    0.21
  -1   5  -1    0.07    0.18
   1   5   1    0.11    0.23
  -2  -5  -1    0.21    0.21
   2  -5   1    0.14    0.22
  -2   5  -1    0.07    0.26
  -2   5  -1    0.15    0.07
   2   5   1    0.07    0.22
  -2   5  -1    0.20    0.07
   2   5   1    0.05    0.22
  -2   5  -1    0.07    0.19
  -3  -5  -1   34.55    1.38
  -3  -5  -1   30.88    1.17
   3  -5   1   33.46    1.44
  -3   5  -1   32.03    1.49
   3   5   1   33.89    1.49
  -3   5  -1   33.27    1.62
   3   5   1   31.04    1.31
  -3   5  -1   32.24    1.09
   4  -5   1   26.25    1.35
  -4  -5  -1   25.89    1.06
  -4  -5  -1   26.03    1.25
   4   5   1   27.82    1.23
   4   5   1   25.63    1.29
  -4   5  -1   25.33    1.08
  -4   5  -1   27.64    1.48
  -4   5  -1   25.47    1.38
   5  -5   1    8.92    0.93
  -5  -5  -1   10.11    0.80
  -5   5  -1    7.98    0.92
  -5   5  -1   10.40    0.93
  -5   5  -1    9.66    0.75
   5   5   1    9.14    0.77
  -6  -5  -1   26.88    1.39
   6  -5   1   28.06    1.55
  -6   5  -1   28.37    1.58
  -6   5  -1   25.69    1.34
  -6   5  -1   26.54    1.57
   6   5   1   27.95    1.38
  -7  -5  -1    8.07    0.92
   7  -5   1    5.60    0.85
  -7   5  -1    6.24    0.97
  -7   5  -1    5.90    0.77
  -7   5  -1    7.10    0.92
   8  -5   1   35.05    1.97
  -8  -5  -1   39.70    1.89
  -8   5  -1   36.77    1.91
  -8   5  -1   34.19    2.02
  -7  -6   1    7.37    0.84
   7  -6  -1    7.54    1.05
  -7   6   1    8.49    1.15
  -7   6   1    7.27    1.04
  -6  -6   1    4.71    0.65
   6  -6  -1    3.65    0.75
   6   6  -1    3.55    0.66
  -6   6   1    3.66    0.76
  -6   6   1    2.08    0.62
  -5  -6   1   40.27    1.62
   5  -6  -1   37.62    1.91
  -5   6   1   40.25    2.07
   5   6  -1   42.35    1.96
  -4  -6   1    1.47    0.34
   4  -6  -1    1.67    0.49
  -4   6   1    1.14    0.46
   4   6  -1    0.98    0.35
   4   6  -1    0.98    0.39
   3  -6  -1   33.49    1.66
  -3  -6   1   36.23    1.43
  -3   6   1   32.84    1.80
   3   6  -1   37.71    1.68
   3   6  -1   39.99    1.86
   2  -6  -1    1.49    0.42
  -2  -6   1    2.62    0.42
   2   6  -1    2.54    0.50
  -2   6   1    1.98    0.53
   2   6  -1    2.86    0.58
   1  -6  -1   91.38    2.87
  -1  -6   1   95.42    2.67
  -1   6   1   92.59    3.19
   1   6  -1   94.96    3.21
   0  -6  -1    4.24    0.59
   0  -6   1    3.55    0.51
   0   6   1    3.92    0.67
   0   6  -1    3.38    0.63
  -1  -6  -1   65.50    2.23
   1  -6   1   65.62    2.17
   1   6   1   64.57    2.48
  -1   6  -1   66.46    2.57
  -2  -6  -1    1.47    0.38
   2  -6   1    1.08    0.36
   2   6   1    0.92    0.38
   2   6   1    1.56    0.39
  -2   6  -1    3.20    0.63
  -3  -6  -1  100.06    2.99
   3  -6   1   95.93    3.06
   3   6   1   98.79    2.97
  -3   6  -1  101.71    3.44
   3   6   1  100.71    3.24
  -4  -6  -1    7.37    0.80
   4  -6   1    6.56    0.82
   4   6   1    6.04    0.77
  -4   6  -1    4.29    0.71
   4   6   1    5.38    0.66
  -4   6  -1    4.92    0.78
   5  -6   1   24.39    1.48
  -5  -6  -1   27.02    1.42
   5   6   1   22.65    1.38
  -5   6  -1   26.44    1.63
  -5   6  -1   23.79    1.50
   6  -6   1    5.43    0.84
  -6  -6  -1    4.93    0.72
  -6   6  -1    5.31    0.85
  -6   6  -1    3.71    0.76
   6   6   1    4.76    0.68
  -7  -6  -1   38.67    1.88
   7  -6   1   40.89    2.14
  -7   6  -1   38.91    2.10
  -7   6  -1   39.72    2.16
  -5  -7   1   -0.01    0.27
   5  -7  -1    0.19    0.34
  -5   7   1    0.66    0.43
   5   7  -1   -0.02    0.30
  -4  -7   1   16.71    1.07
   4  -7  -1   19.16    1.38
   4   7  -1   16.60    1.30
   4   7  -1   16.83    1.20
  -4   7   1   13.92    1.44
   3  -7  -1    3.41    0.66
  -3  -7   1    2.69    0.51
  -3   7   1    3.04    0.66
   3   7  -1    2.53    0.62
   3   7  -1    3.91    0.67
   2  -7  -1   19.24    1.27
  -2  -7   1   17.01    1.04
   2   7  -1   19.64    1.42
   2   7  -1   18.21    1.25
  -2   7   1   20.05    1.46
   1  -7  -1    5.28    0.72
  -1  -7   1    6.07    0.70
   1   7  -1    4.18    0.70
   1   7  -1    4.91    0.81
  -1   7   1    4.36    0.82
   0  -7   1   42.82    1.78
   0  -7  -1   40.79    1.85
   0   7  -1   39.61    2.10
   0   7   1   41.28    2.10
  -1  -7  -1    3.16    0.61
   1  -7   1    2.66    0.51
   1   7   1    2.93    0.62
  -1   7  -1    3.17    0.67
   2  -7   1   16.64    1.14
  -2  -7  -1   16.96    1.13
   2   7   1   16.38    1.12
   2   7   1   17.40    1.31
  -2   7  -1   16.56    1.34
  -3  -7  -1   -0.02    0.24
   3  -7   1    0.76    0.37
   3   7   1    0.24    0.23
  -3   7  -1    0.20    0.35
   3   7   1   -0.04    0.25
   4  -7   1   32.76    1.79
  -4  -7  -1   30.82    1.63
  -4   7  -1   31.29    1.90
   4   7   1   29.34    1.71
   4   7   1   31.69    1.55
  -5  -7  -1    9.24    1.00
   5  -7   1    9.46    1.10
  -5   7  -1    8.77    1.17
  -2  -8   1    0.13    0.27
   2  -8  -1    0.30    0.34
  -2   8   1    0.57    0.42
   2   8  -1    0.75    0.39
   2   8  -1    0.22    0.37
  -1  -8   1   39.18    1.84
   1  -8  -1   39.00    2.01
  -1   8   1   39.73    2.28
   1   8  -1   42.58    2.32
   1   8  -1   39.70    2.08
   0  -8  -1    4.18    0.75
   0  -8   1    3.85    0.67
   0   8   1    4.01    0.83
   0   8  -1    2.86    0.73
  -1  -8  -1    3.84    0.72
   1  -8   1    2.38    0.55
  -1   8  -1    2.73    0.68
   1   8   1    2.52    0.68
   1   8   1    3.11    0.67
   2  -8   1    1.80    0.53
  -2  -8  -1    3.88    0.74
   2   8   1    2.74    0.57
  -2   8  -1    4.80    0.92
   2   8   1    1.88    0.58
 -10   0   2   52.14    2.29
 -10   0   2   55.24    2.41
  -9   0   2    0.30    0.28
  -9   0   2    0.03    0.21
  -8   0   2  158.56    4.24
  -8   0   2  153.68    4.30
   8   0  -2  153.61    3.88
   7   0  -2   -0.18    0.18
  -7   0   2    0.09    0.24
  -7   0   2   -0.09    0.15
  -6   0   2   60.15    1.96
  -6   0   2   57.40    1.90
   6   0  -2   57.52    1.74
   5   0  -2   -0.17    0.11
   5   0  -2    0.04    0.15
  -5   0   2   -0.13    0.16
  -5   0   2   -0.23    0.10
   4   0  -2  106.91    2.50
   4   0  -2  102.64    2.59
   4   0  -2  105.95    2.46
  -4   0   2  100.52    2.56
  -4   0   2  100.51    2.51
  -4   0   2  102.31    2.57
   3   0  -2   -0.33    0.09
  -3   0   2   -0.35    0.10
  -3   0   2   -0.06    0.14
   3   0  -2   -0.43    0.10
  -3   0   2   -0.34    0.08
   3   0  -2   -0.11    0.13
  -2   0   2   43.18    1.15
  -2   0   2   42.93    1.11
   2   0  -2   45.41    1.17
   2   0  -2   43.62    1.08
  -2   0   2   42.31    1.12
   2   0  -2   42.97    1.08
   1   0  -2   -0.55    0.06
  -1   0   2   -0.54    0.08
  -1   0   2   -0.47    0.08
   1   0  -2   -0.24    0.09
   0   0  -2   77.85    1.67
   0   0   2   77.61    1.68
   0   0   2   79.68    1.70
   0   0   2   78.44    1.70
   0   0  -2   83.46    1.70
   1   0   2    0.00    0.08
  -1   0  -2   -0.05    0.08
   1   0   2    0.12    0.08
  -1   0  -2    0.04    0.07
  -1   0  -2    0.01    0.06
   1   0   2   -0.01    0.04
   2   0   2  551.17   10.78
  -2   0  -2  547.01   10.83
   2   0   2  518.90   10.81
  -2   0  -2  544.21   10.78
  -2   0  -2  551.32   10.77
   2   0   2  545.54   10.82
  -2   0  -2  529.89   10.82
  -3   0  -2   -0.03    0.15
  -3   0  -2    0.06    0.13
   3   0   2   -0.04    0.13
   3   0   2    0.19    0.14
  -3   0  -2   -0.02    0.10
   3   0   2   -0.18    0.12
   4   0   2  303.31    6.58
   4   0   2  299.91    6.49
  -4   0  -2  309.35    6.61
  -4   0  -2  302.35    6.60
  -5   0  -2   -0.09    0.15
  -5   0  -2   -0.29    0.17
   5   0   2   -0.01    0.17
   5   0   2    0.12    0.18
  -6   0  -2  161.20    4.11
  -6   0  -2  154.08    4.06
   6   0   2  156.94    3.92
   6   0   2  159.24    3.93
  -7   0  -2   -0.10    0.25
   7   0   2    0.21    0.24
  -7   0  -2    0.03    0.22
  -8   0  -2   18.71    1.22
   8   0   2   17.55    1.05
  -8   0  -2   12.82    1.02
  -9   0  -2    0.33    0.33
   9   0   2   -0.11    0.28
  -9   0  -2    0.04    0.27
 -10   0  -2    0.91    0.45
 -10   0  -2    1.23    0.46
 -10  -1   2    4.12    0.73
 -10   1   2    3.69    0.73
 -10   1   2    2.88    0.66
  -9  -1   2    2.35    0.49
   9  -1  -2    2.61    0.48
  -9  -1   2    2.57    0.55
  -9   1   2    3.29    0.63
  -9   1   2    2.34    0.54
  -8  -1   2    3.07    0.52
  -8  -1   2    3.38    0.58
   8  -1  -2    2.39    0.49
  -8   1   2    3.17    0.56
  -8   1   2    3.96    0.66
  -7  -1   2   17.76    1.02
  -7  -1   2   16.16    0.92
   7  -1  -2   16.53    0.95
   7   1  -2   16.15    0.69
  -7   1   2   14.67    1.00
  -7   1   2   18.34    1.11
   6  -1  -2   18.09    0.95
  -6  -1   2   20.22    0.99
  -6  -1   2   18.55    0.91
   6   1  -2   19.11    0.97
   6   1  -2   19.27    0.71
  -6   1   2   19.39    1.07
  -6   1   2   18.69    1.04
   5  -1  -2  210.85    4.76
  -5  -1   2  199.04    4.59
  -5  -1   2  210.35    4.66
  -5  -1   2  208.99    4.68
  -5  -1   2  204.64    4.61
   5   1  -2  209.67    4.35
   5   1  -2  206.87    4.71
   5   1  -2  204.99    4.31
  -5   1   2  202.05    4.87
  -5   1   2  211.52    4.89
  -4  -1   2   41.45    1.23
  -4  -1   2   38.07    1.17
   4  -1  -2   41.05    1.33
  -4  -1   2   39.83    1.22
   4  -1  -2   40.09    1.40
   4   1  -2   41.23    1.26
   4   1  -2   40.88    0.97
  -4   1   2   41.44    1.40
  -4   1   2   42.39    1.42
  -3  -1   2  123.91    2.73
   3  -1  -2  122.15    2.93
   3  -1  -2  124.50    3.00
  -3  -1   2  122.63    2.68
   3  -1  -2  122.95    2.90
  -3  -1   2  123.61    2.96
  -3  -1   2  127.31    2.71
  -3   1   2  123.42    2.98
  -3   1   2  121.45    2.91
   3   1  -2  125.32    2.77
  -3   1   2  125.92    2.98
  -2  -1   2  135.98    3.13
   2  -1  -2  139.58    3.15
  -2  -1   2  141.14    2.84
  -2  -1   2  138.79    2.71
  -2  -1   2  135.91    3.13
   2  -1  -2  140.45    3.09
   2  -1  -2  137.11    3.09
  -2  -1   2  138.04    2.71
  -2   1   2  135.32    3.11
  -2   1   2  134.23    3.07
   2   1  -2  140.20    2.87
  -2   1   2  136.13    3.14
  -1  -1   2  878.66   17.35
   1  -1  -2  865.98   17.49
   1  -1  -2  768.12   17.17
   1  -1  -2  755.88   16.56
  -1  -1   2  903.51   17.10
   1   1  -2  884.33   17.10
   1   1  -2  901.95   17.61
  -1   1   2  855.42   17.39
  -1   1   2  777.98   16.91
   0  -1  -2  144.34    3.10
   0  -1  -2  142.68    3.15
   0  -1   2  150.24    3.17
   0   1  -2  146.90    3.16
   0   1  -2  148.77    2.95
   0   1   2  151.66    3.12
   0   1   2  140.63    3.13
   1  -1   2   70.35    1.60
   1  -1   2   66.80    1.55
  -1  -1  -2   67.36    1.62
   1  -1   2   68.61    1.62
   1  -1   2   68.05    1.59
  -1  -1  -2   70.11    1.69
  -1   1  -2   68.18    1.63
   1   1   2   69.17    1.67
  -1   1  -2   70.30    1.52
  -1   1  -2   70.28    1.62
   1   1   2   69.59    1.63
  -1   1  -2   69.29    1.55
  -2  -1  -2  152.32    3.30
  -2  -1  -2  148.45    2.95
   2  -1   2  141.07    3.25
   2  -1   2  149.58    3.27
  -2  -1  -2  147.89    3.30
  -2  -1  -2  143.66    3.21
   2  -1   2  148.25    3.23
  -2   1  -2  144.84    3.25
  -2   1  -2  148.53    3.16
  -2   1  -2  148.22    3.19
   2   1   2  148.90    2.98
  -2   1  -2  147.75    3.29
   2   1   2  142.46    3.26
   2   1   2  147.86    3.20
   3  -1   2  282.31    6.37
  -3  -1  -2  311.27    6.39
  -3  -1  -2  300.23    6.30
   3  -1   2  300.11    6.35
   3  -1   2  303.38    6.40
  -3  -1  -2  305.54    6.40
  -3  -1  -2  302.54    5.93
   3   1   2  298.32    6.35
  -3   1  -2  305.88    6.43
  -3   1  -2  300.58    6.30
  -3   1  -2  295.24    6.40
   3   1   2  306.15    6.28
  -4  -1  -2    9.37    0.60
   4  -1   2    9.89    0.61
  -4  -1  -2    9.14    0.34
  -4  -1  -2    7.49    0.58
   4   1   2    8.93    0.54
  -4   1  -2    8.94    0.63
  -4   1  -2    8.84    0.61
   4   1   2    9.79    0.61
   5  -1   2   23.68    1.09
   5  -1   2   26.64    1.14
  -5  -1  -2   25.21    1.11
  -5  -1  -2   25.81    0.75
  -5  -1  -2   26.26    1.16
   5   1   2   24.83    1.25
  -5   1  -2   26.07    1.16
  -5   1  -2   26.86    1.19
   5   1   2   26.30    1.03
   6  -1   2   17.96    1.00
  -6  -1  -2   15.71    0.95
  -6  -1  -2   15.87    0.59
  -6  -1  -2   16.52    0.95
   6   1   2   17.31    0.90
  -6   1  -2   16.77    1.03
  -6   1  -2   16.08    0.99
  -7  -1  -2   26.82    1.33
  -7  -1  -2   24.47    1.32
   7  -1   2   25.30    1.26
  -7   1  -2   24.93    1.35
   7   1   2   23.02    1.10
  -7   1  -2   23.65    1.31
   8  -1   2    1.38    0.41
  -8  -1  -2    1.12    0.41
  -8  -1  -2    1.44    0.40
  -8   1  -2    1.54    0.46
   8   1   2    1.03    0.34
  -8   1  -2    1.34    0.40
  -9  -1  -2   14.17    1.17
  -9  -1  -2   13.84    1.08
   9  -1   2   13.26    1.03
  -9   1  -2   13.77    1.16
  -9   1  -2   13.93    1.14
  10  -1   2    0.18    0.30
 -10  -1  -2    0.00    0.28
 -10  -1  -2    0.51    0.39
 -10   1  -2   -0.16    0.27
 -10   1  -2    0.50    0.42
 -10  -2   2   10.24    1.15
 -10   2   2    8.49    1.10
 -10   2   2    9.53    1.15
   9  -2  -2    1.25    0.42
  -9  -2   2    1.46    0.46
  -9   2   2    1.56    0.50
  -9   2   2    1.60    0.51
   8  -2  -2   45.77    1.88
  -8  -2   2   45.94    1.86
  -8  -2   2   44.26    1.70
  -8   2   2   47.06    2.04
  -8   2   2   42.14    1.97
  -7  -2   2   12.26    0.85
   7  -2  -2   12.66    0.93
  -7  -2   2   14.30    0.82
  -7   2   2   15.56    1.07
  -7   2   2   16.13    1.09
  -6  -2   2   68.43    1.98
  -6  -2   2   70.90    2.10
   6  -2  -2   73.41    2.28
  -6   2   2   70.60    2.34
   6   2  -2   64.28    2.04
  -6   2   2   65.23    2.31
   5  -2  -2    7.68    0.61
  -5  -2   2    7.94    0.53
  -5  -2   2    8.65    0.50
  -5  -2   2    8.15    0.50
  -5   2   2    8.30    0.70
   5   2  -2    8.42    0.56
  -5   2   2    9.00    0.72
  -4  -2   2  167.94    3.55
  -4  -2   2  164.55    3.59
   4  -2  -2  160.07    3.91
  -4  -2   2  158.27    3.52
  -4  -2   2  157.60    3.52
   4   2  -2  160.65    3.63
  -4   2   2  168.42    4.05
  -4   2   2  168.14    4.01
  -3  -2   2   19.55    0.56
  -3  -2   2   20.56    0.58
  -3  -2   2   19.14    0.85
   3  -2  -2   20.56    0.89
  -3  -2   2   19.94    0.59
   3  -2  -2   19.03    0.90
  -3   2   2   19.16    0.89
   3   2  -2   18.92    0.87
  -3   2   2   20.18    0.92
   3   2  -2   19.28    0.65
  -2  -2   2  211.14    4.65
   2  -2  -2  214.53    4.73
   2  -2  -2  209.17    4.65
   2  -2  -2  210.66    4.65
   2   2  -2  211.70    4.67
  -2   2   2  213.07    4.66
  -2   2   2  201.72    4.58
  -2   2   2  211.13    4.74
   2   2  -2  216.75    4.72
   1  -2  -2  130.03    2.98
   1  -2  -2  127.11    2.94
   1  -2  -2  130.03    3.03
  -1  -2   2  125.74    3.01
   1   2  -2  127.58    3.00
  -1   2   2  130.92    2.94
  -1   2   2  129.76    2.92
   1   2  -2  124.66    3.02
   0  -2  -2  126.06    2.90
   0  -2  -2  123.48    2.84
   0  -2   2  126.34    2.95
   0  -2   2  127.77    2.59
   0   2   2  127.30    2.84
   0   2  -2  123.00    2.97
   0   2  -2  127.94    2.66
   0   2   2  125.99    2.81
  -1  -2  -2   35.76    1.13
   1  -2   2   35.91    1.01
   1  -2   2   35.77    1.00
  -1  -2  -2   35.28    1.05
   1  -2   2   36.84    0.98
  -1   2  -2   35.63    0.82
  -1   2  -2   36.17    1.16
   1   2   2   35.09    1.02
  -1   2  -2   34.70    1.03
   1   2   2   36.41    1.06
   2  -2   2  111.25    2.56
  -2  -2  -2  105.75    2.53
  -2  -2  -2  108.35    2.64
   2  -2   2  106.07    2.57
   2  -2   2  102.52    2.56
   2   2   2  109.61    2.48
   2   2   2  112.89    2.36
  -2   2  -2  107.06    2.64
   2   2   2  107.07    2.53
  -2   2  -2  109.88    2.52
   2   2   2  110.62    2.48
  -2   2  -2  107.01    2.61
  -2   2  -2  109.52    2.45
   3  -2   2   72.09    2.06
  -3  -2  -2   73.24    1.95
  -3  -2  -2   77.08    2.04
   3  -2   2   73.95    2.02
  -3  -2  -2   73.99    2.05
  -3   2  -2   73.68    2.08
   3   2   2   77.47    1.83
   3   2   2   76.47    1.96
   3   2   2   76.03    1.88
  -3   2  -2   77.17    2.03
  -3   2  -2   75.89    2.04
  -4  -2  -2   74.64    2.15
  -4  -2  -2   74.35    2.10
  -4  -2  -2   72.10    1.78
  -4  -2  -2   77.12    1.84
   4  -2   2   76.88    2.17
   4  -2   2   75.25    2.16
   4   2   2   75.67    1.94
  -4   2  -2   75.52    2.22
  -4   2  -2   70.56    2.14
   4   2   2   73.64    1.82
  -5  -2  -2   12.18    0.76
  -5  -2  -2   12.54    0.81
   5  -2   2   12.43    0.81
  -5  -2  -2   11.42    0.50
  -5  -2  -2   11.30    0.57
  -5   2  -2   12.44    0.83
   5   2   2   11.77    0.62
  -5   2  -2   12.26    0.82
   5   2   2   10.79    0.60
  -6  -2  -2  115.69    3.18
  -6  -2  -2  107.03    3.02
  -6  -2  -2  106.10    2.51
   6  -2   2  111.74    3.15
  -6   2  -2  105.90    3.17
   6   2   2  106.08    2.76
  -6   2  -2  112.88    3.27
  -7  -2  -2    4.75    0.62
   7  -2   2    3.81    0.59
  -7  -2  -2    4.71    0.66
  -7   2  -2    4.91    0.71
   7   2   2    4.94    0.51
  -7   2  -2    3.67    0.61
   8  -2   2   25.09    1.41
  -8  -2  -2   24.87    1.43
  -8  -2  -2   23.75    1.31
  -8   2  -2   27.02    1.50
  -8   2  -2   22.28    1.42
  -9  -2  -2    0.16    0.25
  -9  -2  -2    0.57    0.34
   9  -2   2   -0.11    0.28
  -9   2  -2    0.23    0.32
  -9   2  -2    0.06    0.29
 -10  -2  -2   17.09    1.34
  10  -2   2   18.61    1.33
 -10   2  -2   17.30    1.40
 -10   2  -2   17.65    1.41
  10  -3  -2    3.25    0.68
 -10  -3   2    3.44    0.68
 -10   3   2    3.41    0.73
 -10   3   2    2.71    0.71
  -9  -3   2   44.57    1.97
   9  -3  -2   43.69    2.05
  -9   3   2   43.78    2.15
  -9   3   2   41.72    2.14
   8  -3  -2    5.14    0.76
  -8  -3   2    5.86    0.72
  -8   3   2    4.62    0.77
  -8   3   2    7.65    0.94
  -7  -3   2    6.58    0.68
   7  -3  -2    7.72    0.82
  -7  -3   2    6.14    0.52
  -7   3   2    8.18    0.92
  -7   3   2    6.58    0.83
  -6  -3   2    0.93    0.23
  -6  -3   2    0.88    0.23
   6  -3  -2    0.06    0.28
  -6  -3   2    0.74    0.24
   6   3  -2    0.80    0.24
  -6   3   2    0.58    0.28
  -6   3   2    0.77    0.34
  -5  -3   2   64.94    1.83
   5  -3  -2   64.74    2.18
  -5  -3   2   66.28    1.69
  -5  -3   2   62.68    1.76
  -5   3   2   64.95    2.21
  -5   3   2   64.41    2.25
  -4  -3   2   34.98    0.97
   4  -3  -2   35.74    1.43
  -4  -3   2   35.76    1.03
  -4  -3   2   34.41    1.06
  -4   3   2   34.43    1.41
  -4   3   2   38.00    1.52
   4   3  -2   37.71    1.45
  -3  -3   2   36.85    0.94
   3  -3  -2   36.86    1.38
  -3  -3   2   35.77    0.90
  -3  -3   2   36.75    0.85
   3   3  -2   38.87    1.43
   3   3  -2   37.53    1.37
  -3   3   2   35.58    1.34
  -3   3   2   36.08    1.43
   2  -3  -2    3.36    0.42
   2   3  -2    3.48    0.42
  -2   3   2    4.27    0.44
   2   3  -2    3.58    0.45
   1  -3  -2  185.02    4.29
   1  -3  -2  183.24    4.24
  -1  -3   2  193.23    3.72
   1   3  -2  192.25    4.36
  -1   3   2  192.53    4.19
   1   3  -2  183.10    4.40
   0  -3  -2   24.13    0.95
   0  -3   2   23.58    0.68
   0  -3  -2   22.42    0.87
   0  -3   2   23.75    0.69
   0  -3   2   23.71    0.68
   0   3   2   23.88    0.83
   0   3   2   23.06    0.82
   0   3  -2   24.15    0.80
   0   3  -2   24.03    1.03
  -1  -3  -2  152.19    3.53
  -1  -3  -2  153.23    3.63
   1  -3   2  154.13    3.44
   1  -3   2  159.83    3.42
   1  -3   2  154.73    3.42
   1   3   2  154.71    3.66
  -1   3  -2  155.43    3.79
   1   3   2  156.45    3.42
   1   3   2  160.43    3.41
  -1   3  -2  156.23    3.53
  -2  -3  -2  103.32    2.56
   2  -3   2  100.53    2.59
   2  -3   2  107.34    2.59
   2  -3   2  105.70    2.58
  -2  -3  -2  102.00    2.66
  -2   3  -2  106.99    2.82
  -2   3  -2  105.22    2.39
   2   3   2  103.43    2.45
  -2   3  -2  104.94    2.66
   2   3   2  106.64    2.39
   2   3   2  101.76    2.62
  -2   3  -2  105.41    2.35
   2   3   2  107.57    2.43
  -3  -3  -2  160.80    3.82
  -3  -3  -2  156.26    3.67
  -3  -3  -2  157.92    3.73
   3  -3   2  161.96    3.80
   3  -3   2  155.91    3.77
   3   3   2  154.40    3.66
   3   3   2  159.74    3.53
  -3   3  -2  157.04    3.87
  -3   3  -2  158.82    3.91
  -3   3  -2  163.29    3.70
  -4  -3  -2   28.55    1.21
  -4  -3  -2   29.66    1.14
   4  -3   2   29.71    1.25
  -4   3  -2   28.49    1.27
   4   3   2   27.62    0.89
   4   3   2   28.75    1.05
  -4   3  -2   27.42    1.20
  -4   3  -2   26.47    1.15
  -5  -3  -2   52.72    1.85
   5  -3   2   53.37    1.90
  -5  -3  -2   52.26    1.74
   5   3   2   50.99    1.57
  -5   3  -2   55.03    1.99
  -5   3  -2   50.50    1.84
   6  -3   2    1.96    0.45
  -6  -3  -2    2.26    0.46
  -6  -3  -2    2.57    0.43
  -6   3  -2    3.04    0.54
  -6   3  -2    2.06    0.47
   6   3   2    2.05    0.27
  -7  -3  -2   47.41    1.90
   7  -3   2   39.86    1.81
  -7  -3  -2   41.67    1.68
  -7   3  -2   43.05    1.88
  -7   3  -2   40.22    1.90
  -8  -3  -2   10.25    1.06
  -8  -3  -2    9.10    0.80
   8  -3   2    9.73    1.03
  -8   3  -2    7.88    0.96
  -8   3  -2    7.83    0.96
   9  -3   2   13.77    1.18
  -9  -3  -2   16.81    1.28
  -9   3  -2   15.27    1.02
  -9   3  -2   16.98    1.30
  -9   3  -2   17.00    1.34
   9  -4  -2    0.00    0.36
  -9  -4   2    0.51    0.35
  -9   4   2    0.02    0.31
  -9   4   2   -0.30    0.32
  -8  -4   2    5.51    0.69
   8  -4  -2    2.57    0.63
  -8   4   2    4.52    0.79
  -8   4   2    5.59    0.84
   7  -4  -2    0.13    0.32
  -7  -4   2    0.23    0.20
  -7   4   2    0.68    0.37
  -7   4   2    0.11    0.27
   6  -4  -2   22.99    1.34
  -6  -4   2   22.51    1.07
  -6   4   2   23.73    1.34
  -6   4   2   23.80    1.41
   5  -4  -2    0.03    0.28
  -5  -4   2   -0.02    0.12
  -5  -4   2    0.23    0.18
  -5  -4   2    0.10    0.10
  -5   4   2   -0.10    0.20
   5   4  -2    0.13    0.20
  -5   4   2    0.12    0.24
  -4  -4   2   64.09    1.74
  -4  -4   2   64.92    1.41
  -4  -4   2   65.72    1.43
   4  -4  -2   64.82    2.21
  -4  -4   2   62.38    1.66
  -4   4   2   67.41    2.16
  -4   4   2   62.78    2.28
   4   4  -2   66.82    2.25
  -3  -4   2    5.19    0.33
  -3  -4   2    5.35    0.31
   3  -4  -2    5.19    0.61
   3   4  -2    5.75    0.66
   3   4  -2    5.39    0.59
  -3   4   2    5.55    0.58
  -2  -4   2  353.56    7.20
   2  -4  -2  361.19    7.88
  -2  -4   2  348.33    7.17
   2   4  -2  360.82    7.90
  -2   4   2  365.28    7.68
   2   4  -2  366.58    8.04
  -1  -4   2    0.81    0.12
  -1  -4   2    0.99    0.17
  -1  -4   2    0.55    0.12
   1  -4  -2    1.08    0.29
   1   4  -2    0.40    0.20
  -1   4   2    0.65    0.21
   1   4  -2    0.80    0.28
   0  -4   2  164.72    3.56
   0  -4   2  161.28    3.49
   0  -4  -2  163.17    3.92
   0  -4   2  153.02    3.53
   0   4   2  167.04    3.61
   0   4   2  162.40    4.08
   0   4  -2  160.86    4.14
   1  -4   2   12.51    0.64
   1  -4   2   12.48    0.63
  -1  -4  -2   12.74    0.75
  -1   4  -2   10.92    0.80
  -1   4  -2   11.80    0.68
   1   4   2   11.96    0.51
   1   4   2   12.64    0.78
   2  -4   2  116.22    2.91
  -2  -4  -2  117.90    3.03
   2  -4   2  111.89    2.94
  -2   4  -2  111.12    2.43
   2   4   2  118.36    2.85
  -2   4  -2  114.59    2.42
   2   4   2  116.64    3.07
  -2   4  -2  117.81    3.25
  -2   4  -2  118.50    3.04
   2   4   2  117.52    2.51
   2   4   2  103.88    2.47
  -3  -4  -2    5.02    0.50
  -3  -4  -2    3.54    0.49
   3  -4   2    2.66    0.43
  -3   4  -2    3.69    0.54
  -3   4  -2    3.28    0.47
  -3   4  -2    2.63    0.32
   3   4   2    2.61    0.41
   3   4   2    3.69    0.42
   3   4   2    3.63    0.21
   3   4   2    3.44    0.20
   4  -4   2    0.27    0.22
  -4  -4  -2   -0.17    0.20
  -4  -4  -2    0.06    0.13
  -4   4  -2   -0.08    0.17
  -4   4  -2    0.89    0.25
   4   4   2    0.15    0.16
  -4   4  -2    0.43    0.24
  -5  -4  -2    0.79    0.24
   5  -4   2    0.39    0.29
  -5  -4  -2    0.96    0.38
  -5   4  -2    0.71    0.27
  -5   4  -2    0.46    0.31
  -5   4  -2    0.32    0.28
   5   4   2    0.76    0.24
  -6  -4  -2   13.05    0.86
  -6  -4  -2   13.41    0.97
   6  -4   2   15.32    1.08
  -6   4  -2   15.33    1.03
  -6   4  -2   14.08    0.95
  -6   4  -2   15.34    1.11
   6   4   2   13.33    0.80
  -7  -4  -2    1.93    0.48
   7  -4   2    3.02    0.61
  -7  -4  -2    2.19    0.51
  -7   4  -2    2.52    0.58
  -7   4  -2    2.80    0.54
  -7   4  -2    3.76    0.65
  -8  -4  -2    8.55    0.99
   8  -4   2    8.46    1.01
  -8   4  -2    6.49    0.96
  -8   4  -2    5.93    0.85
  -8   4  -2    8.46    0.91
  -9  -4  -2    1.27    0.48
   9  -4   2    2.05    0.62
  -9   4  -2    2.64    0.55
  -9   4  -2    2.23    0.62
  -9   4  -2    2.17    0.57
   8  -5  -2    2.85    0.69
  -8  -5   2    2.23    0.49
  -8   5   2    2.72    0.63
  -8   5   2    2.09    0.63
  -7  -5   2   35.39    1.52
   7  -5  -2   34.17    1.87
  -7   5   2   33.69    1.92
  -7   5   2   37.27    1.82
  -6  -5   2    5.40    0.61
   6  -5  -2    4.33    0.74
  -6   5   2    5.36    0.74
  -6   5   2    5.50    0.85
   6   5  -2    5.37    0.74
  -5  -5   2   62.62    1.89
   5  -5  -2   60.30    2.34
  -5   5   2   59.45    2.16
   5   5  -2   59.70    2.30
  -5   5   2   56.68    2.38
  -4  -5   2    3.12    0.39
   4  -5  -2    2.28    0.52
   4   5  -2    2.52    0.52
   4   5  -2    3.57    0.59
  -4   5   2    3.13    0.49
   3  -5  -2   24.36    1.30
  -3  -5   2   23.35    0.86
  -3  -5   2   24.98    0.94
   3   5  -2   24.78    1.34
   3   5  -2   25.04    1.28
  -3   5   2   25.56    1.13
  -2  -5   2    0.08    0.13
   2  -5  -2    0.03    0.22
  -2  -5   2    0.14    0.11
   2   5  -2   -0.17    0.22
  -2   5   2   -0.01    0.11
   2   5  -2    0.20    0.24
  -1  -5   2   45.77    1.37
   1  -5  -2   46.72    1.76
  -1  -5   2   49.66    1.43
   1   5  -2   46.94    1.82
  -1   5   2   46.85    1.42
   1   5  -2   43.75    1.85
  -1   5   2   48.97    1.93
   0  -5   2    9.22    0.57
   0  -5  -2   10.42    0.77
   0  -5   2    8.48    0.55
   0   5   2    9.36    0.46
   0   5   2    9.65    0.79
   0   5  -2    9.70    0.84
  -1  -5  -2   52.31    1.83
   1  -5   2   51.14    1.65
   1  -5   2   52.68    1.66
   1   5   2   51.43    1.95
  -1   5  -2   51.40    2.03
   1   5   2   48.67    1.16
   1   5   2   49.47    1.16
  -2  -5  -2   20.04    1.09
   2  -5   2   20.20    1.02
   2   5   2   22.43    1.18
  -2   5  -2   21.49    1.10
   2   5   2   21.98    1.01
  -2   5  -2   19.74    1.22
   3  -5   2   64.18    2.16
  -3  -5  -2   63.39    1.98
  -3  -5  -2   67.39    2.20
   3   5   2   63.95    2.00
  -3   5  -2   64.07    2.40
  -3   5  -2   64.88    2.24
   3   5   2   64.82    2.22
   4  -5   2   16.90    1.07
  -4  -5  -2   17.48    1.06
  -4  -5  -2   17.55    0.91
  -4   5  -2   15.68    1.13
  -4   5  -2   17.02    1.10
   4   5   2   18.72    1.05
  -4   5  -2   17.56    0.81
   5  -5   2  109.69    3.43
  -5  -5  -2  113.97    3.07
  -5  -5  -2  117.48    3.38
   5   5   2  109.36    3.21
  -5   5  -2  113.87    3.09
  -5   5  -2  114.96    3.59
  -5   5  -2  112.40    3.54
  -6  -5  -2    0.47    0.36
   6  -5   2    0.73    0.41
   6   5   2    0.80    0.31
  -6   5  -2    1.30    0.45
  -6   5  -2    0.73    0.36
   7  -5   2   23.98    1.52
  -7  -5  -2   23.48    1.42
  -7   5  -2   25.94    1.53
  -7   5  -2   24.75    1.60
  -8  -5  -2    0.02    0.27
   8  -5   2    0.66    0.46
  -8   5  -2    0.19    0.34
  -8   5  -2    0.09    0.34
  -7  -6   2    4.97    0.67
   7  -6  -2    5.28    0.90
  -6  -6   2   13.06    0.89
   6  -6  -2   12.17    1.26
   6   6  -2   11.43    1.18
  -5  -6   2    3.53    0.52
   5  -6  -2    4.60    0.78
   5   6  -2    4.20    0.74
  -4  -6   2   36.63    1.39
   4  -6  -2   33.88    1.75
   4   6  -2   34.83    1.69
   4   6  -2   36.02    1.84
  -3  -6   2    2.23    0.37
   3  -6  -2    1.56    0.45
  -3   6   2    1.55    0.49
   3   6  -2    2.67    0.58
   3   6  -2    2.62    0.53
  -2  -6   2   59.82    1.85
   2  -6  -2   57.55    2.23
   2   6  -2   58.17    2.25
  -2   6   2   63.22    2.52
   2   6  -2   61.54    2.45
   1  -6  -2    0.96    0.35
  -1  -6   2    1.62    0.34
   1   6  -2    1.29    0.37
   1   6  -2    0.99    0.36
  -1   6   2    1.08    0.43
   0  -6   2   18.47    0.94
   0  -6  -2   19.46    1.18
   0   6   2   18.11    1.22
   0   6  -2   17.33    1.25
   1  -6   2    6.06    0.64
  -1  -6  -2    6.75    0.79
  -1   6  -2    6.55    0.87
   1   6   2    5.57    0.77
  -2  -6  -2   75.38    2.58
   2  -6   2   77.34    2.50
   2   6   2   79.55    2.79
  -2   6  -2   84.11    2.98
   2   6   2   81.40    2.52
   3  -6   2   17.61    1.13
  -3  -6  -2   14.83    1.04
  -3   6  -2   17.60    1.26
  -3   6  -2   17.87    1.16
   3   6   2   16.43    0.97
   3   6   2   20.32    1.24
   4  -6   2    5.91    0.77
  -4  -6  -2    6.89    0.81
  -4   6  -2    5.66    0.82
   4   6   2    7.41    0.84
   4   6   2    6.69    0.70
  -4   6  -2    6.17    0.81
  -5  -6  -2    6.30    0.81
   5  -6   2    6.92    0.88
  -5   6  -2    7.79    1.01
   5   6   2    6.03    0.79
  -5   6  -2    6.92    0.91
  -6  -6  -2   30.85    1.64
   6  -6   2   30.62    1.74
   6   6   2   28.70    1.50
  -6   6  -2   31.35    1.81
   7  -6   2    1.13    0.53
  -7  -6  -2    1.20    0.46
  -7   6  -2    1.62    0.54
  -7   6  -2    1.10    0.49
  -5  -7   2   33.47    1.51
   5  -7  -2   30.93    1.86
   5   7  -2   34.93    1.95
  -5   7   2   31.09    1.94
  -4  -7   2   10.27    0.80
   4  -7  -2    9.69    1.12
   4   7  -2    8.90    1.12
  -4   7   2   10.85    1.26
   4   7  -2   11.45    1.15
   3  -7  -2   22.90    1.48
  -3  -7   2   21.95    1.16
  -3   7   2   27.25    1.75
   3   7  -2   23.15    1.57
   3   7  -2   22.83    1.43
   2  -7  -2   -0.12    0.28
  -2  -7   2   -0.15    0.19
   2   7  -2   -0.09    0.27
  -2   7   2   -0.22    0.32
   2   7  -2   -0.24    0.28
  -1  -7   2   56.56    2.01
   1  -7  -2   51.30    2.24
   1   7  -2   58.57    2.58
   1   7  -2   57.83    2.42
  -1   7   2   60.58    2.62
   0  -7   2   21.50    1.19
   0  -7  -2   22.75    1.36
   0   7  -2   20.20    1.48
   0   7   2   18.57    1.40
  -1  -7  -2   41.84    1.91
   1  -7   2   42.84    1.78
   1   7   2   39.56    2.04
  -1   7  -2   43.52    2.22
  -2  -7  -2   15.46    1.17
   2  -7   2   17.60    1.15
   2   7   2   15.62    1.07
   2   7   2   19.57    1.38
  -2   7  -2   16.43    1.37
   3  -7   2   34.29    1.73
  -3  -7  -2   39.60    1.84
   3   7   2   35.34    1.63
   3   7   2   35.92    1.88
  -3   7  -2   39.98    2.12
   4  -7   2    3.76    0.69
  -4  -7  -2    6.20    0.83
  -4   7  -2    4.12    0.81
   4   7   2    4.89    0.68
   4   7   2    6.18    0.86
   5  -7   2   18.95    1.40
  -5  -7  -2   21.14    1.37
  -5   7  -2   16.99    1.44
  -5   7  -2   18.43    1.40
   5   7   2   18.72    1.35
  -1  -8   2    2.60    0.56
   1  -8  -2    1.98    0.58
   1   8  -2    3.01    0.75
  -1   8   2    1.89    0.64
   1   8  -2    2.17    0.61
   0  -8   2    6.37    0.82
   0  -8  -2    5.99    0.90
   0   8  -2    8.30    1.11
   0   8   2    6.00    0.99
   0   8  -2    5.97    1.01
  -1  -8  -2    9.80    1.11
   1  -8   2   10.72    1.10
   1   8   2    9.70    1.24
   1   8   2   11.07    1.14
  -1   8  -2   11.04    1.37
 -10   0   3    0.44    0.34
  -9   0   3   30.05    1.61
  -9   0   3   26.84    1.50
   8   0  -3   -0.26    0.13
  -8   0   3    0.09    0.25
  -8   0   3   -0.15    0.17
  -7   0   3    1.57    0.40
  -7   0   3    1.21    0.35
   7   0  -3    0.82    0.26
  -6   0   3   -0.01    0.15
   6   0  -3   -0.15    0.14
   6   0  -3   -0.28    0.14
  -6   0   3   -0.18    0.16
   5   0  -3    2.16    0.35
   5   0  -3    2.69    0.32
  -5   0   3    2.41    0.38
  -5   0   3    2.65    0.38
   4   0  -3    0.11    0.11
  -4   0   3   -0.04    0.10
   4   0  -3    0.03    0.09
  -4   0   3    0.09    0.12
   4   0  -3    0.05    0.12
  -4   0   3    0.06    0.14
   3   0  -3   33.93    0.99
  -3   0   3   34.87    1.09
  -3   0   3   34.79    1.06
  -3   0   3   36.68    1.09
   3   0  -3   36.57    1.00
   3   0  -3   34.90    1.11
   2   0  -3    0.03    0.07
  -2   0   3    0.03    0.09
   2   0  -3   -0.07    0.07
  -2   0   3   -0.06    0.08
   2   0  -3    0.76    0.16
  -1   0   3  131.64    2.85
   1   0  -3  136.77    2.81
  -1   0   3  135.84    2.86
   1   0  -3  137.40    2.80
   0   0   3   -0.49    0.10
   0   0  -3   -0.76    0.09
   0   0   3   -0.18    0.13
   0   0   3   -0.62    0.09
   0   0  -3   -0.55    0.09
  -1   0  -3  934.81   19.43
  -1   0  -3  969.55   19.51
   1   0   3  932.87   19.33
  -1   0  -3  969.75   19.56
   1   0   3 1000.00   20.01
   1   0   3  911.70   19.41
   2   0   3   -0.14    0.10
  -2   0  -3   -0.15    0.15
   2   0   3   -0.11    0.04
  -2   0  -3   -0.15    0.04
  -2   0  -3   -0.14    0.11
   2   0   3   -0.14    0.13
  -2   0  -3   -0.32    0.11
   3   0   3  168.43    4.01
   3   0   3  180.98    3.98
   3   0   3  175.47    4.03
  -3   0  -3  179.17    4.05
  -3   0  -3  177.70    3.49
  -3   0  -3  177.90    4.05
  -3   0  -3  178.77    4.08
  -4   0  -3    0.04    0.04
  -4   0  -3    0.17    0.19
  -4   0  -3   -0.08    0.12
   4   0   3   -0.22    0.15
  -5   0  -3   55.41    1.88
   5   0   3   56.74    1.80
  -5   0  -3   55.61    1.87
  -6   0  -3   -0.14    0.17
   6   0   3    0.07    0.21
  -6   0  -3    0.07    0.23
   7   0   3   14.54    0.93
  -7   0  -3   15.87    1.05
  -7   0  -3   15.11    1.05
   7   0   3   15.06    0.96
   8   0   3   -0.07    0.22
  -8   0  -3    0.41    0.31
  -8   0  -3   -0.14    0.22
   9   0   3   17.65    1.17
  -9   0  -3   17.31    1.30
  -9   0  -3   19.43    1.33
 -10   0  -3   -0.15    0.33
 -10   0  -3   -0.02    0.31
 -10  -1   3   20.76    1.42
 -10   1   3   17.55    1.31
 -10   1   3   17.52    1.37
  -9  -1   3    5.39    0.70
   9  -1  -3    7.53    0.87
  -9  -1   3    6.60    0.85
  -9   1   3    6.77    0.91
  -9   1   3    7.32    0.90
  -8  -1   3   68.84    2.37
   8  -1  -3   65.81    2.19
  -8  -1   3   61.58    2.18
  -8   1   3   68.56    2.49
  -8   1   3   63.96    2.40
  -7  -1   3    5.27    0.63
   7  -1  -3    4.90    0.57
  -7  -1   3    6.00    0.62
  -7   1   3    4.64    0.63
  -7   1   3    4.88    0.66
   7   1  -3    3.59    0.26
   7   1  -3    5.25    0.71
   6  -1  -3  237.92    5.36
  -6  -1   3  236.35    5.33
  -6  -1   3  235.04    5.27
   6   1  -3  226.13    4.68
  -6   1   3  226.26    5.50
   6   1  -3  226.43    5.34
   6   1  -3  227.80    4.69
  -6   1   3  231.49    5.53
  -5  -1   3    0.23    0.16
   5  -1  -3    0.57    0.23
  -5  -1   3    0.30    0.17
  -5  -1   3    0.51    0.17
  -5   1   3    0.65    0.24
   5   1  -3    0.38    0.18
  -5   1   3    0.22    0.21
  -4  -1   3   95.71    2.32
  -4  -1   3   99.33    2.36
  -4  -1   3   95.59    2.33
   4  -1  -3   98.03    2.50
   4  -1  -3   96.10    2.61
  -4   1   3   98.45    2.60
  -4   1   3   99.23    2.60
   4   1  -3   98.23    2.40
  -3  -1   3   23.69    0.71
   3  -1  -3   22.59    0.89
  -3  -1   3   24.48    0.72
   3  -1  -3   24.11    0.90
  -3  -1   3   23.60    0.74
   3  -1  -3   24.15    0.97
  -3   1   3   24.13    0.91
  -3   1   3   26.38    0.99
   3   1  -3   25.49    0.80
  -3   1   3   24.29    0.95
   2  -1  -3  487.48   10.06
  -2  -1   3  500.66   10.09
  -2  -1   3  506.95   10.12
   2  -1  -3  492.45    9.99
   2  -1  -3  499.48    9.99
  -2   1   3  483.69    9.99
  -2   1   3  504.44   10.03
   2   1  -3  478.34    9.72
  -1  -1   3  194.46    4.20
   1  -1  -3  192.35    4.10
  -1  -1   3  193.18    4.17
   1  -1  -3  193.22    4.14
  -1   1   3  193.67    4.13
   1   1  -3  190.85    4.18
   1   1  -3  193.57    4.22
  -1   1   3  188.66    4.13
   0  -1  -3   85.53    2.10
   0  -1  -3   87.84    2.05
   0  -1   3   86.07    2.08
   0  -1   3   86.37    1.77
   0  -1   3   86.85    1.77
   0   1  -3   89.04    2.09
   0   1   3   88.20    2.10
   0   1  -3   91.18    2.12
   0   1   3   86.37    2.05
   1  -1   3   26.21    0.81
  -1  -1  -3   27.27    0.85
   1  -1   3   26.25    0.76
   1  -1   3   26.73    0.78
  -1  -1  -3   25.12    0.89
   1  -1   3   26.56    0.79
  -1   1  -3   26.17    0.73
   1   1   3   25.28    0.88
  -1   1  -3   26.92    0.81
  -1   1  -3   26.07    0.70
   1   1   3   26.72    0.85
  -1   1  -3   25.48    0.82
   2  -1   3  359.46    7.30
   2  -1   3  351.97    7.25
  -2  -1  -3  355.10    7.38
   2  -1   3  343.32    7.29
  -2  -1  -3  355.64    7.28
   2   1   3  353.53    7.36
  -2   1  -3  354.80    7.19
   2   1   3  358.20    7.29
  -2   1  -3  358.79    7.33
  -2   1  -3  362.76    7.18
  -2   1  -3  342.06    7.26
  -3  -1  -3   85.19    2.20
   3  -1   3   81.98    2.25
   3  -1   3   89.05    2.27
  -3  -1  -3   84.76    2.27
   3  -1   3   86.20    2.22
  -3  -1  -3   88.05    2.32
  -3   1  -3   86.73    2.03
  -3   1  -3   88.08    2.29
   3   1   3   87.47    2.20
  -3   1  -3   88.02    2.27
  -4  -1  -3   42.72    1.49
   4  -1   3   43.53    1.45
  -4  -1  -3   41.95    1.47
  -4   1  -3   44.60    1.20
  -4   1  -3   41.37    1.47
   4   1   3   42.64    1.39
  -4   1  -3   43.32    1.50
  -5  -1  -3   26.65    1.17
   5  -1   3   24.43    1.12
  -5  -1  -3   24.42    1.17
  -5   1  -3   25.90    1.18
  -5   1  -3   26.93    1.22
   5   1   3   25.22    1.07
  -6  -1  -3  121.29    2.51
   6  -1   3  127.71    3.43
  -6  -1  -3  129.24    3.53
   6  -1   3  125.86    3.41
  -6  -1  -3  122.44    3.43
  -6   1  -3  124.64    3.52
   6   1   3  128.79    3.29
  -6   1  -3  127.68    3.53
  -7  -1  -3    1.39    0.43
   7  -1   3    1.99    0.45
  -7  -1  -3    2.79    0.51
  -7   1  -3    3.27    0.59
   7   1   3    3.11    0.47
   7   1   3    2.37    0.43
  -7   1  -3    2.87    0.55
  -8  -1  -3   46.69    1.97
  -8  -1  -3   45.24    2.01
   8  -1   3   43.85    1.86
  -8   1  -3   44.28    2.01
   8   1   3   47.31    1.79
  -8   1  -3   44.80    2.01
   9  -1   3   15.60    1.13
  -9  -1  -3   18.29    1.31
  -9  -1  -3   15.99    1.18
  -9   1  -3   17.56    1.31
  -9   1  -3   15.38    1.25
   9   1   3   18.42    1.12
 -10  -1  -3   14.93    1.31
  10  -1   3   15.42    1.18
 -10  -1  -3   16.40    1.29
 -10   1  -3   17.09    1.36
 -10   1  -3   14.74    1.28
 -10  -2   3    5.29    0.82
 -10   2   3    5.87    0.95
 -10   2   3    5.33    0.88
  -9  -2   3   16.29    1.14
   9  -2  -3   18.22    1.17
  -9   2   3   14.61    1.21
  -9   2   3   15.35    1.21
   8  -2  -3    2.94    0.55
  -8  -2   3    3.01    0.47
  -8  -2   3    3.44    0.56
  -8   2   3    3.60    0.64
  -8   2   3    2.80    0.59
  -7  -2   3   19.69    1.07
   7  -2  -3   20.95    1.16
  -7  -2   3   20.41    0.97
  -7   2   3   19.16    1.21
  -7   2   3   18.99    1.20
  -6  -2   3   17.69    0.89
  -6  -2   3   17.12    0.82
   6  -2  -3   17.43    0.99
  -6  -2   3   18.31    0.83
  -6   2   3   19.11    1.11
  -6   2   3   16.84    1.06
   6   2  -3   16.11    0.85
  -5  -2   3  127.53    2.95
  -5  -2   3  125.63    2.99
   5  -2  -3  129.55    3.37
  -5  -2   3  128.46    3.04
  -5   2   3  128.07    3.45
  -5   2   3  127.82    3.46
   5   2  -3  125.63    3.07
  -4  -2   3    0.28    0.11
  -4  -2   3    0.27    0.11
   4  -2  -3    0.23    0.22
  -4  -2   3    0.23    0.12
  -4   2   3    0.39    0.22
   4   2  -3    0.28    0.13
  -4   2   3    1.22    0.33
   3  -2  -3  166.25    3.91
   3  -2  -3  165.59    4.00
  -3   2   3  167.75    3.96
   3   2  -3  165.22    4.00
  -3   2   3  166.76    4.03
  -2  -2   3   38.38    1.41
   2  -2  -3   39.95    1.35
   2  -2  -3   38.43    1.28
  -2   2   3   36.29    1.26
   2   2  -3   38.31    1.30
   2   2  -3   36.69    1.31
   2   2  -3   38.00    0.85
   1  -2  -3  196.01    4.35
   1  -2  -3  190.54    4.29
  -1   2   3  189.40    4.30
   1   2  -3  190.71    4.41
   1   2  -3  195.94    3.80
  -1   2   3  201.29    4.32
   1   2  -3  201.67    4.40
   0  -2  -3    7.48    0.49
   0  -2  -3    8.34    0.47
   0   2  -3    7.72    0.51
   0   2   3    8.29    0.47
   0   2   3    8.74    0.48
   0   2  -3    8.09    0.32
  -1  -2  -3  205.04    4.41
   1  -2   3  204.83    4.20
   1  -2   3  200.48    4.65
   1  -2   3  211.12    4.25
   1  -2   3  193.50    4.23
  -1  -2  -3  200.56    4.51
  -1   2  -3  206.55    4.52
   1   2   3  198.13    4.43
   1   2   3  204.23    4.38
  -1   2  -3  204.48    4.30
   2  -2   3   16.92    0.72
   2  -2   3   18.76    0.72
  -2  -2  -3   18.06    0.83
   2  -2   3   17.86    0.72
  -2  -2  -3   16.91    0.72
  -2   2  -3   16.67    0.75
   2   2   3   16.47    0.82
  -2   2  -3   16.85    0.73
  -2   2  -3   17.83    0.61
  -2   2  -3   17.71    0.66
   2   2   3   16.97    0.70
   2   2   3   17.32    0.64
   2   2   3   17.85    0.49
  -3  -2  -3   20.33    0.90
  -3  -2  -3   20.89    0.94
   3  -2   3   19.80    0.86
   3  -2   3   19.44    0.98
  -3   2  -3   20.17    0.90
   3   2   3   21.25    0.82
  -3   2  -3   18.98    0.82
  -3   2  -3   19.45    0.84
   3   2   3   20.11    0.66
  -4  -2  -3   12.70    0.74
  -4  -2  -3   12.99    0.77
  -4  -2  -3   12.04    0.46
   4  -2   3   14.62    0.80
  -4   2  -3   11.87    0.65
  -4   2  -3   12.17    0.76
   4   2   3   11.35    0.47
   4   2   3   12.59    0.66
  -4   2  -3   13.62    0.77
   5  -2   3  143.67    3.69
   5  -2   3  144.04    3.70
  -5  -2  -3  140.59    3.17
  -5  -2  -3  144.32    3.68
  -5  -2  -3  146.70    3.75
  -5   2  -3  142.27    3.73
  -5   2  -3  140.53    3.77
   5   2   3  147.00    3.48
  -5   2  -3  139.08    3.43
   6  -2   3   12.38    0.87
  -6  -2  -3   13.23    0.65
  -6  -2  -3   15.35    0.94
  -6  -2  -3   13.93    0.97
   6  -2   3   14.10    0.91
   6   2   3   14.28    0.80
  -6   2  -3   14.77    1.00
  -6   2  -3   16.13    1.01
  -6   2  -3   13.77    0.74
   6   2   3   13.72    0.79
  -7  -2  -3   24.53    1.30
   7  -2   3   25.25    1.35
  -7  -2  -3   23.69    1.34
  -7   2  -3   23.50    1.04
  -7   2  -3   23.18    1.37
   7   2   3   24.79    1.11
  -7   2  -3   24.33    1.36
  -8  -2  -3    0.02    0.26
   8  -2   3   -0.04    0.25
  -8  -2  -3    0.24    0.25
   8   2   3    0.14    0.18
  -8   2  -3    0.16    0.28
  -8   2  -3   -0.18    0.15
  -8   2  -3    0.00    0.25
   9  -2   3   35.60    1.82
  -9  -2  -3   36.62    1.81
  -9  -2  -3   33.88    1.85
  -9   2  -3   36.30    1.94
  -9   2  -3   35.61    1.86
 -10  -2  -3   16.85    1.39
  10  -2   3   16.23    1.28
 -10   2  -3   16.48    1.37
 -10   2  -3   14.75    1.33
   9  -3  -3    4.53    0.74
  -9  -3   3    4.21    0.68
  -9   3   3    5.94    0.91
  -9   3   3    4.32    0.78
   8  -3  -3    2.66    0.58
  -8  -3   3    4.62    0.62
  -8   3   3    4.56    0.76
  -8   3   3    3.86    0.69
  -7  -3   3    0.18    0.18
   7  -3  -3    0.31    0.33
  -7   3   3    0.15    0.25
  -7   3   3    0.02    0.25
  -6  -3   3   12.48    0.68
   6  -3  -3   13.50    0.93
  -6  -3   3   13.10    0.75
  -6  -3   3   12.95    0.60
  -6   3   3   14.15    1.02
  -6   3   3   10.44    0.90
  -5  -3   3   18.72    0.64
  -5  -3   3   19.37    0.79
  -5  -3   3   19.84    0.76
   5  -3  -3   18.99    1.09
  -5   3   3   17.63    1.06
   5   3  -3   18.90    0.81
  -5   3   3   18.71    1.13
   4  -3  -3   46.28    1.70
  -4  -3   3   45.56    1.17
  -4  -3   3   45.66    1.19
  -4   3   3   45.17    1.77
  -4   3   3   46.00    1.71
   4   3  -3   48.47    1.76
   3  -3  -3   11.16    0.75
   3   3  -3   11.59    0.78
  -3   3   3   12.31    0.76
   3   3  -3   10.79    0.75
   2  -3  -3  186.24    4.39
  -2   3   3  187.17    4.35
   2   3  -3  185.78    4.43
   2   3  -3  185.30    4.49
   1  -3  -3    1.95    0.34
   1   3  -3    2.06    0.36
   1   3  -3    1.85    0.34
  -1   3   3    1.83    0.30
   0  -3   3   62.32    1.38
   0  -3  -3   64.16    1.88
   0  -3   3   61.37    1.39
   0  -3   3   62.19    1.39
   0   3  -3   62.54    1.94
   0   3   3   60.18    1.70
   0   3  -3   63.47    1.56
  -1  -3  -3   38.89    1.28
   1  -3   3   42.10    1.14
   1  -3   3   40.22    1.12
  -1  -3  -3   39.93    1.39
   1  -3   3   39.61    1.15
   1   3   3   39.10    1.22
  -1   3  -3   38.49    1.42
  -1   3  -3   38.99    1.20
  -2  -3  -3  247.85    5.60
   2  -3   3  235.62    5.39
   2  -3   3  254.93    5.38
   2   3   3  254.83    5.33
  -2   3  -3  250.92    5.66
  -2   3  -3  245.28    5.45
  -2   3  -3  248.99    5.06
   2   3   3  250.00    5.16
   2   3   3  250.93    5.44
  -2   3  -3  246.81    5.03
   3  -3   3   56.91    1.76
  -3  -3  -3   56.52    1.85
  -3  -3  -3   58.00    1.80
  -3   3  -3   58.88    1.87
   3   3   3   59.73    1.62
  -3   3  -3   57.62    1.83
   3   3   3   54.69    1.62
  -3   3  -3   57.71    1.64
   4  -3   3   74.00    2.23
   4  -3   3   74.55    2.22
  -4  -3  -3   72.54    2.18
  -4  -3  -3   72.47    2.27
  -4   3  -3   75.97    2.17
   4   3   3   70.99    1.92
   4   3   3   73.06    1.95
  -4   3  -3   70.47    2.20
  -4   3  -3   70.14    2.26
   5  -3   3    9.64    0.78
   5  -3   3    9.87    0.78
  -5  -3  -3    9.87    0.71
  -5  -3  -3   10.81    0.83
   5   3   3    9.08    0.57
  -5   3  -3    9.27    0.78
  -5   3  -3   10.42    0.73
  -5   3  -3    9.90    0.74
   5   3   3    9.67    0.54
  -6  -3  -3   26.94    1.37
  -6  -3  -3   25.91    1.25
   6  -3   3   24.85    1.33
  -6   3  -3   26.15    1.33
  -6   3  -3   26.23    1.40
   6   3   3   25.69    1.02
  -6   3  -3   26.25    1.22
   6   3   3   25.82    1.02
   7  -3   3    1.63    0.47
  -7  -3  -3    2.32    0.45
  -7  -3  -3    2.86    0.58
  -7   3  -3    2.66    0.57
  -7   3  -3    1.58    0.37
  -7   3  -3    2.59    0.53
  -8  -3  -3    2.96    0.55
   8  -3   3    3.31    0.64
  -8  -3  -3    2.71    0.61
  -8   3  -3    2.72    0.60
  -8   3  -3    1.74    0.48
  -8   3  -3    2.50    0.46
   9  -3   3    6.69    0.92
  -9  -3  -3    6.98    0.95
  -9   3  -3    7.49    1.00
  -9   3  -3    7.15    1.00
   9  -4  -3   46.76    2.24
  -9  -4   3   43.85    1.96
  -9   4   3   48.86    2.33
  -9   4   3   51.23    2.48
  -8  -4   3    1.30    0.37
   8  -4  -3    1.21    0.48
  -8   4   3    0.72    0.43
  -8   4   3    0.93    0.43
   7  -4  -3  114.83    3.66
  -7  -4   3  115.15    3.17
  -7   4   3  114.51    3.67
  -7   4   3  118.31    3.81
   6  -4  -3    4.80    0.71
  -6  -4   3    5.14    0.53
  -6   4   3    4.98    0.71
  -6   4   3    5.30    0.79
  -5  -4   3  209.66    4.67
   5  -4  -3  216.07    5.41
  -5  -4   3  200.70    4.58
   5   4  -3  214.94    5.41
  -5   4   3  217.24    5.56
  -5   4   3  213.97    5.34
  -4  -4   3    6.43    0.35
  -4  -4   3    6.86    0.39
   4  -4  -3    6.08    0.71
   4   4  -3    5.68    0.70
  -4   4   3    6.54    0.70
   3  -4  -3   59.58    2.05
  -3  -4   3   58.49    1.33
  -3  -4   3   58.32    1.31
  -3   4   3   59.40    1.97
   3   4  -3   59.27    2.12
   3   4  -3   60.70    2.07
   2  -4  -3    1.90    0.36
  -2  -4   3    1.55    0.10
  -2  -4   3    1.46    0.09
   2   4  -3    1.32    0.32
  -2   4   3    1.79    0.34
   2   4  -3    1.34    0.37
  -1  -4   3   42.02    1.02
   1  -4  -3   47.26    1.64
  -1  -4   3   43.04    1.03
  -1   4   3   42.56    1.42
   1   4  -3   41.06    1.60
   1   4  -3   42.76    1.67
   0  -4   3    4.15    0.29
   0  -4  -3    4.06    0.51
   0  -4   3    4.50    0.26
   0  -4   3    4.77    0.32
   0   4  -3    3.71    0.53
   0   4  -3    5.04    0.39
   0   4   3    3.89    0.40
   1  -4   3    6.26    0.43
  -1  -4  -3    7.51    0.63
   1  -4   3    7.34    0.47
   1   4   3    6.72    0.57
  -1   4  -3    5.87    0.66
  -1   4  -3    6.54    0.48
   1   4   3    6.69    0.45
   2  -4   3    3.12    0.40
  -2  -4  -3    4.04    0.55
   2  -4   3    3.02    0.38
   2  -4   3    3.03    0.39
  -2   4  -3    3.05    0.42
   2   4   3    3.16    0.32
   2   4   3    2.86    0.42
  -2   4  -3    3.57    0.53
   2   4   3    3.34    0.37
   3  -4   3   48.89    1.67
   3  -4   3   49.92    1.68
  -3  -4  -3   49.29    1.80
  -3   4  -3   51.80    1.90
   3   4   3   47.86    1.36
   3   4   3   47.01    1.42
  -3   4  -3   46.54    1.70
  -3   4  -3   48.00    1.34
   3   4   3   50.71    1.67
  -4  -4  -3   15.16    0.95
   4  -4   3   12.88    0.87
  -4  -4  -3   10.61    0.74
  -4   4  -3   12.95    0.72
   4   4   3   13.14    0.76
  -4   4  -3   13.54    0.91
  -4   4  -3   12.30    0.89
   4   4   3   12.15    0.56
   5  -4   3  104.89    3.14
  -5  -4  -3  105.80    2.98
  -5  -4  -3  106.14    3.16
   5   4   3  102.81    2.79
  -5   4  -3  109.93    3.21
  -5   4  -3  103.88    3.21
  -5   4  -3  105.28    2.95
   6  -4   3    0.11    0.26
  -6  -4  -3    0.09    0.24
  -6  -4  -3   -0.09    0.16
   6   4   3    0.06    0.16
  -6   4  -3   -0.06    0.16
  -6   4  -3    0.28    0.25
  -6   4  -3    0.05    0.22
  -7  -4  -3   74.73    2.49
  -7  -4  -3   71.90    2.66
   7  -4   3   74.46    2.74
  -7   4  -3   71.14    2.77
  -7   4  -3   72.16    2.58
  -7   4  -3   73.74    2.57
   8  -4   3    0.07    0.33
  -8  -4  -3    0.17    0.33
  -8   4  -3   -0.03    0.29
  -8   4  -3   -0.05    0.28
  -8   4  -3    0.06    0.24
   9  -4   3   22.25    1.59
  -9  -4  -3   26.12    1.64
  -9   4  -3   24.78    1.59
  -9   4  -3   27.43    1.79
  -8  -5   3    0.36    0.31
   8  -5  -3    0.67    0.41
  -8   5   3   -0.12    0.30
  -8   5   3   -0.09    0.33
  -7  -5   3   -0.10    0.20
   7  -5  -3    0.39    0.35
  -7   5   3   -0.11    0.23
  -7   5   3    0.20    0.33
  -6  -5   3    3.29    0.45
   6  -5  -3    2.68    0.60
  -6   5   3    3.21    0.61
  -5  -5   3    0.35    0.19
   5  -5  -3    0.52    0.31
   5   5  -3    0.26    0.28
  -5   5   3   -0.01    0.24
  -4  -5   3   27.49    0.98
   4  -5  -3   25.70    1.42
   4   5  -3   27.50    1.47
   4   5  -3   27.28    1.43
  -4   5   3   25.94    1.30
   3  -5  -3    5.54    0.72
  -3  -5   3    5.84    0.38
  -3  -5   3    5.12    0.33
  -3   5   3    5.50    0.61
   3   5  -3    5.42    0.74
   3   5  -3    5.17    0.68
  -2  -5   3  123.27    2.84
   2  -5  -3  129.92    3.62
  -2  -5   3  131.95    2.89
  -2   5   3  126.91    3.30
   2   5  -3  125.90    3.73
   2   5  -3  131.62    3.67
   1  -5  -3   15.51    0.99
  -1  -5   3   15.99    0.65
  -1  -5   3   17.17    0.69
  -1   5   3   17.74    0.84
   1   5  -3   15.34    1.07
   1   5  -3   16.39    1.05
   0  -5   3  152.68    3.49
   0  -5  -3  159.05    4.04
   0  -5   3  142.45    3.47
   0   5   3  144.14    3.48
   0   5   3  159.31    4.17
   0   5  -3  148.74    4.20
   1  -5   3    3.78    0.44
  -1  -5  -3    3.00    0.51
   1  -5   3    3.23    0.41
  -1   5  -3    3.38    0.44
   1   5   3    3.73    0.57
  -1   5  -3    4.14    0.64
   1   5   3    3.41    0.31
  -2  -5  -3  118.07    3.41
   2  -5   3  126.83    3.23
   2   5   3  123.56    3.47
   2   5   3  126.71    3.15
  -2   5  -3  119.87    3.63
   2   5   3  120.40    2.72
  -2   5  -3  124.24    3.33
   3  -5   3    0.31    0.24
  -3  -5  -3    0.02    0.23
  -3   5  -3    0.22    0.21
   3   5   3    0.55    0.25
   3   5   3    0.09    0.13
  -3   5  -3    0.40    0.27
  -4  -5  -3   41.44    1.77
   4  -5   3   38.80    1.68
  -4  -5  -3   41.09    1.58
  -4   5  -3   41.82    1.78
  -4   5  -3   43.32    1.91
   4   5   3   42.17    1.65
  -5  -5  -3    0.45    0.29
   5  -5   3    0.51    0.31
  -5  -5  -3    0.03    0.22
   5   5   3    0.27    0.20
  -5   5  -3   -0.16    0.24
  -5   5  -3    0.25    0.25
  -6  -5  -3   22.94    1.38
   6  -5   3   21.35    1.38
  -6   5  -3   21.06    1.36
  -6   5  -3   25.55    1.51
   6   5   3   21.06    1.11
  -7  -5  -3    2.56    0.57
   7  -5   3    2.01    0.56
  -7   5  -3    1.75    0.53
  -7   5  -3    3.02    0.63
   8  -5   3    3.05    0.70
  -8  -5  -3    2.98    0.68
  -8   5  -3    2.60    0.59
  -8   5  -3    2.08    0.63
   7  -6  -3   18.32    1.45
  -7  -6   3   17.88    1.08
  -6  -6   3    5.36    0.62
   6  -6  -3    4.41    0.82
   6   6  -3    5.36    0.85
  -6   6   3    5.74    0.86
  -5  -6   3   43.79    1.58
   5  -6  -3   47.92    2.20
   5   6  -3   46.60    2.18
  -4  -6   3    1.30    0.28
   4  -6  -3    1.14    0.45
   4   6  -3    0.88    0.40
  -4   6   3    0.85    0.31
   4   6  -3    1.49    0.47
  -3  -6   3   33.58    1.22
   3  -6  -3   35.77    1.74
   3   6  -3   33.25    1.68
   3   6  -3   32.58    1.76
  -2  -6   3    0.30    0.18
   2  -6  -3    0.37    0.32
   2   6  -3    0.48    0.29
   2   6  -3    0.20    0.31
  -2   6   3    0.38    0.28
   1  -6  -3   39.02    1.76
  -1  -6   3   38.09    1.33
   1   6  -3   36.36    1.76
   1   6  -3   35.71    1.84
  -1   6   3   33.82    1.78
   0  -6  -3    2.04    0.46
   0  -6   3    2.16    0.36
   0   6   3    1.86    0.50
   0   6  -3    2.19    0.54
   1  -6   3    6.01    0.63
  -1  -6  -3    8.09    0.87
  -1   6  -3    5.23    0.77
   1   6   3    7.48    0.88
   2  -6   3    6.73    0.73
  -2  -6  -3    7.04    0.83
  -2   6  -3    7.66    0.94
  -2   6  -3    6.77    0.75
   2   6   3    7.78    0.88
   2   6   3    8.09    0.76
   3  -6   3   30.26    1.44
  -3  -6  -3   27.45    1.47
  -3   6  -3   24.63    1.38
   3   6   3   27.16    1.46
  -3   6  -3   28.58    1.65
   3   6   3   28.68    1.26
   4  -6   3    0.55    0.35
  -4  -6  -3    0.22    0.30
   4   6   3    0.32    0.23
  -4   6  -3    0.19    0.25
   4   6   3    0.33    0.28
  -4   6  -3    0.38    0.30
   5  -6   3    6.43    0.86
  -5  -6  -3    5.32    0.77
  -5   6  -3    4.35    0.73
   5   6   3    5.88    0.75
  -5   6  -3    5.42    0.84
   6  -6   3    2.13    0.58
  -6  -6  -3    1.87    0.55
   6   6   3    2.20    0.47
  -6   6  -3    1.23    0.44
  -6   6  -3    1.06    0.43
   5  -7  -3    7.02    1.01
  -5  -7   3    8.05    0.80
  -5   7   3    7.78    1.12
   5   7  -3    5.61    0.92
   4  -7  -3    7.27    1.00
  -4  -7   3    8.12    0.68
  -4   7   3    7.60    1.06
   4   7  -3    6.41    0.96
   4   7  -3    6.90    0.97
   3  -7  -3    3.42    0.69
  -3  -7   3    4.05    0.54
  -3   7   3    1.55    0.60
   3   7  -3    2.44    0.64
   3   7  -3    3.02    0.65
  -2  -7   3   31.24    1.31
   2  -7  -3   28.91    1.67
   2   7  -3   29.37    1.69
  -2   7   3   27.36    1.76
   2   7  -3   28.68    1.78
   1  -7  -3    5.64    0.82
  -1  -7   3    4.90    0.60
  -1   7   3    5.71    0.92
   1   7  -3    4.68    0.78
   1   7  -3    5.72    0.87
   0  -7  -3   49.02    2.19
   0  -7   3   48.82    1.83
   0   7  -3   47.96    2.24
   0   7  -3   48.94    2.38
   0   7   3   51.56    2.35
  -1  -7  -3    1.47    0.53
   1  -7   3    0.97    0.34
   1   7   3    2.04    0.55
  -1   7  -3    2.85    0.67
  -2  -7  -3   60.39    2.42
   2  -7   3   58.42    2.23
   2   7   3   59.70    2.53
   2   7   3   55.78    2.14
  -2   7  -3   61.25    2.73
  -3  -7  -3    7.27    0.93
   3  -7   3    6.77    0.83
   3   7   3    7.45    0.79
  -3   7  -3    5.59    0.92
   3   7   3    4.31    0.74
  -4  -7  -3   28.20    1.64
   4  -7   3   31.22    1.68
   4   7   3   29.57    1.65
  -4   7  -3   29.37    1.85
  -4   7  -3   25.20    1.59
   5  -7   3    4.29    0.78
  -5  -7  -3    5.28    0.83
   5   7   3    5.45    0.82
  -5   7  -3    5.54    0.89
  -5   7  -3    7.56    1.09
  -1  -8   3   52.89    2.08
   1  -8  -3   55.00    2.54
  -1   8   3   55.73    2.74
   1   8  -3   56.58    2.77
   1   8  -3   56.69    2.61
   0  -8   3    0.51    0.35
   0  -8  -3    0.07    0.32
   0   8  -3   -0.20    0.34
   0   8  -3    0.27    0.38
   0   8   3    0.10    0.37
   1   8   3   63.30    2.49
  -1   8  -3   65.25    3.01
   1   8   3   59.22    2.80
 -10   0   4    5.01    0.81
  -9   0   4   -0.03    0.21
  -9   0   4    0.31    0.30
  -8   0   4   33.88    1.60
  -8   0   4   32.42    1.52
  -7   0   4   -0.03    0.22
   7   0  -4    0.00    0.16
  -7   0   4    0.20    0.21
  -6   0   4  239.53    5.57
  -6   0   4  239.93    5.53
   6   0  -4  234.57    5.17
   6   0  -4  239.86    5.62
   5   0  -4    0.06    0.15
  -5   0   4   -0.04    0.14
  -5   0   4   -0.04    0.12
   5   0  -4    0.10    0.13
  -4   0   4  290.01    6.32
   4   0  -4  291.29    6.09
   4   0  -4  299.56    6.39
  -4   0   4  289.00    6.27
   4   0  -4  298.84    6.09
  -4   0   4  297.62    6.31
   3   0  -4    0.10    0.11
  -3   0   4   -0.08    0.11
   3   0  -4    0.11    0.15
  -3   0   4   -0.10    0.09
   3   0  -4   -0.12    0.07
  -2   0   4  546.35   10.94
   2   0  -4  569.74   10.82
   2   0  -4  554.75   10.81
  -2   0   4  521.46   10.93
   2   0  -4  553.21   11.03
   1   0  -4    0.03    0.07
  -1   0   4   -0.06    0.08
   1   0  -4   -0.04    0.09
  -1   0   4    0.23    0.12
   0   0   4   43.78    1.15
   0   0   4   44.58    1.17
   0   0   4   44.58    1.18
   0   0  -4   44.09    1.15
   0   0  -4   42.42    1.10
  -1   0  -4   -0.09    0.10
  -1   0  -4   -0.08    0.13
  -1   0  -4   -0.05    0.08
   1   0   4   -0.06    0.08
   1   0   4   -0.21    0.07
   1   0   4    0.13    0.14
   2   0   4    8.12    0.50
  -2   0  -4    7.65    0.50
  -2   0  -4    7.90    0.45
   2   0   4    8.24    0.31
  -2   0  -4    9.13    0.53
   2   0   4    6.86    0.45
  -3   0  -4   -0.42    0.15
  -3   0  -4   -0.47    0.14
   3   0   4   -0.39    0.12
  -4   0  -4    3.27    0.45
  -4   0  -4    3.35    0.46
   4   0   4    3.10    0.41
   5   0   4    0.05    0.21
  -5   0  -4    0.01    0.19
  -5   0  -4    0.00    0.15
   6   0   4    2.47    0.45
  -6   0  -4    2.23    0.44
  -6   0  -4    3.49    0.55
   7   0   4    0.20    0.24
  -7   0  -4   -0.22    0.19
  -7   0  -4   -0.12    0.23
   7   0   4    0.02    0.21
  -8   0  -4   26.67    1.53
  -8   0  -4   24.84    1.45
   8   0   4   24.45    1.33
  -9   0  -4   -0.11    0.26
   9   0   4    0.06    0.28
  -9   0  -4   -0.04    0.30
 -10   0  -4   19.39    1.44
  10   0   4   17.27    1.23
 -10   0  -4   19.94    1.49
 -10  -1   4    0.44    0.33
 -10   1   4    0.33    0.36
 -10   1   4    0.04    0.33
  -9  -1   4   18.26    1.22
  -9   1   4   17.34    1.24
  -9   1   4   16.01    1.23
  -8  -1   4    0.71    0.30
  -8  -1   4    0.54    0.31
   8  -1  -4    0.22    0.25
  -8   1   4    0.19    0.25
  -8   1   4    0.03    0.22
   7  -1  -4    4.54    0.54
  -7  -1   4    5.46    0.63
  -7  -1   4    4.83    0.56
  -7   1   4    5.35    0.70
  -7   1   4    5.12    0.67
   6  -1  -4   12.51    0.80
  -6  -1   4   15.22    0.83
  -6  -1   4   13.00    0.75
   6   1  -4   14.21    0.83
  -6   1   4   13.73    0.89
  -6   1   4   13.62    0.88
  -5  -1   4   11.95    0.67
  -5  -1   4   11.82    0.63
  -5  -1   4   12.26    0.64
   5  -1  -4   12.81    0.72
  -5   1   4   11.34    0.76
  -5   1   4   12.50    0.79
   5   1  -4   10.68    0.64
  -4  -1   4    8.94    0.46
   4  -1  -4    8.66    0.57
  -4  -1   4    8.40    0.47
   4  -1  -4    9.03    0.63
  -4  -1   4    8.58    0.46
  -4   1   4    9.34    0.64
  -4   1   4    7.67    0.59
   4   1  -4    8.14    0.49
  -3  -1   4   64.84    1.53
  -3  -1   4   65.29    1.55
   3  -1  -4   66.18    1.80
   3  -1  -4   64.72    1.90
  -3   1   4   65.35    1.87
   3   1  -4   67.53    1.66
  -3   1   4   62.29    1.81
  -2  -1   4   12.74    0.33
   2  -1  -4   14.75    0.66
  -2  -1   4   12.11    0.33
   2  -1  -4   12.54    0.59
  -2  -1   4   11.67    0.65
   2  -1  -4   11.78    0.64
  -2   1   4   11.31    0.60
  -2   1   4   12.46    0.60
   2   1  -4   12.99    0.47
  -1  -1   4  216.43    4.64
   1  -1  -4  209.78    4.58
   1  -1  -4  206.68    4.52
  -1  -1   4  214.17    4.68
   1   1  -4  213.45    4.64
  -1   1   4  209.57    4.57
  -1   1   4  211.76    4.60
   0  -1   4   10.76    0.37
   0  -1   4   10.31    0.54
   0  -1   4    9.87    0.36
   0  -1  -4   11.28    0.58
   0  -1  -4   10.03    0.49
   0   1   4   10.21    0.54
   0   1   4   10.10    0.52
   0   1  -4   10.53    0.55
   0   1  -4    9.88    0.52
   1  -1   4  448.79    8.86
   1  -1   4  431.32    8.77
  -1  -1  -4  423.95    8.97
   1  -1   4  443.89    8.75
  -1  -1  -4  434.81    8.88
   1   1   4  446.12    8.77
   1   1   4  432.76    8.90
  -1   1  -4  446.15    8.83
   1   1   4  412.43    8.95
  -1   1  -4  433.15    8.63
  -1   1  -4  440.25    9.02
  -1   1  -4  450.70    8.88
   2  -1   4   12.81    0.60
   2  -1   4   12.03    0.52
   2  -1   4   12.45    0.58
  -2  -1  -4   12.79    0.68
  -2  -1  -4   11.83    0.59
   2  -1   4   12.56    0.60
  -2   1  -4   12.39    0.53
  -2   1  -4   11.69    0.60
  -2   1  -4   11.51    0.52
   2   1   4   12.76    0.64
   2   1   4   12.38    0.62
  -2   1  -4   12.54    0.58
  -3  -1  -4  310.80    6.65
  -3  -1  -4  310.43    6.66
   3  -1   4  304.51    6.51
  -3   1  -4  306.47    6.60
  -3   1  -4  307.00    6.26
  -3   1  -4  290.46    6.51
   3   1   4  303.65    6.51
  -4  -1  -4    7.49    0.60
   4  -1   4    9.10    0.63
  -4  -1  -4    8.13    0.65
  -4   1  -4    7.41    0.60
  -4   1  -4    8.43    0.63
   4   1   4    8.57    0.59
  -4   1  -4    8.76    0.43
  -5  -1  -4  213.93    5.09
  -5  -1  -4  205.94    5.03
   5  -1   4  203.99    4.95
   5   1   4  210.11    4.90
  -5   1  -4  210.82    5.05
  -5   1  -4  211.76    5.09
  -5   1  -4  208.16    4.45
  -6  -1  -4    8.17    0.73
  -6  -1  -4    8.59    0.87
   6  -1   4    7.03    0.72
   6   1   4    7.74    0.66
  -6   1  -4    8.55    0.77
  -6   1  -4    6.44    0.73
  -6   1  -4    7.85    0.44
   7  -1   4   86.72    2.76
  -7  -1  -4   85.53    2.81
   7  -1   4   84.31    2.74
  -7  -1  -4   88.98    2.88
  -7   1  -4   83.52    2.85
  -7   1  -4   81.84    2.08
   7   1   4   85.31    2.61
  -7   1  -4   88.31    2.89
  -8  -1  -4    0.06    0.26
  -8  -1  -4   -0.15    0.23
   8  -1   4   -0.08    0.25
  -8   1  -4   -0.53    0.19
  -8   1  -4   -0.13    0.24
   8   1   4   -0.04    0.21
   9  -1   4    8.79    0.98
  -9  -1  -4    8.04    1.04
  -9  -1  -4    9.06    1.06
   9   1   4    8.89    0.89
  -9   1  -4    8.10    1.01
  -9   1  -4    9.95    1.14
 -10  -1  -4   -0.02    0.29
  10  -1   4    0.11    0.30
 -10  -1  -4   -0.09    0.36
 -10   1  -4   -0.07    0.31
 -10   1  -4    0.42    0.39
 -10  -2   4   18.92    1.32
 -10   2   4   18.19    1.41
 -10   2   4   21.28    1.53
  -9  -2   4    6.02    0.79
   9  -2  -4    6.67    0.80
  -9   2   4    6.41    0.91
  -9   2   4    6.56    0.93
  -8  -2   4   13.18    0.93
   8  -2  -4   12.77    0.94
  -8   2   4   14.60    1.12
  -8   2   4   13.33    1.11
  -7  -2   4    2.89    0.40
  -7  -2   4    2.39    0.42
   7  -2  -4    2.58    0.49
  -7   2   4    3.30    0.59
  -7   2   4    2.99    0.57
  -6  -2   4  128.01    3.09
   6  -2  -4  130.70    3.51
  -6  -2   4  133.66    3.26
  -6  -2   4  129.11    3.21
  -6   2   4  135.23    3.70
   6   2  -4  125.06    3.25
  -6   2   4  127.63    3.66
  -5  -2   4    3.19    0.32
  -5  -2   4    2.67    0.32
  -5  -2   4    3.24    0.34
   5  -2  -4    2.60    0.44
  -5   2   4    3.26    0.51
  -5   2   4    2.80    0.47
   5   2  -4    2.92    0.35
  -4  -2   4  162.38    3.42
   4  -2  -4  158.79    3.92
  -4  -2   4  159.08    3.41
   4   2  -4  160.51    3.53
  -4   2   4  159.57    4.06
  -4   2   4  162.53    4.02
   3  -2  -4   60.72    1.83
   3  -2  -4   59.13    2.09
  -3   2   4   56.65    1.83
   2  -2  -4  325.23    7.26
   2  -2  -4  325.40    7.17
   2   2  -4  339.78    7.32
  -2   2   4  342.17    7.19
   2   2  -4  340.03    6.56
   2   2  -4  341.08    7.27
   1  -2  -4   23.86    0.98
   1   2  -4   22.19    0.97
  -1   2   4   23.29    0.93
   1   2  -4   23.37    0.99
   0  -2  -4  155.78    3.68
   0  -2   4  163.69    3.18
   0  -2   4  164.18    3.19
   0  -2  -4  164.11    3.80
   0   2  -4  163.76    3.82
   0   2   4  163.04    3.71
   0   2  -4  161.12    3.78
   0   2  -4  164.14    3.40
   1  -2   4    1.32    0.20
   1  -2   4    1.09    0.17
  -1  -2  -4    1.08    0.27
   1  -2   4    1.39    0.19
  -1  -2  -4    1.13    0.25
  -1   2  -4    0.78    0.16
   1   2   4    1.66    0.28
  -1   2  -4    1.06    0.24
  -2  -2  -4   75.94    2.19
   2  -2   4   76.35    2.02
   2  -2   4   77.06    2.00
   2  -2   4   79.08    1.99
  -2   2  -4   77.85    1.81
  -2   2  -4   81.33    2.12
  -2   2  -4   80.15    1.88
  -2   2  -4   74.81    2.04
   2   2   4   78.83    2.07
  -3  -2  -4    0.16    0.17
   3  -2   4    0.50    0.20
  -3  -2  -4    0.06    0.14
   3   2   4    0.26    0.09
  -3   2  -4    0.14    0.15
   3   2   4    0.08    0.14
  -3   2  -4    0.09    0.13
  -3   2  -4    0.02    0.11
  -4  -2  -4   20.83    1.07
  -4  -2  -4   22.59    1.06
   4  -2   4   23.18    1.04
  -4   2  -4   23.59    1.09
  -4   2  -4   19.78    0.98
  -4   2  -4   22.74    0.93
   4   2   4   21.27    0.95
   4   2   4   22.81    0.62
   5  -2   4    8.76    0.70
  -5  -2  -4    7.63    0.78
  -5  -2  -4    7.23    0.34
  -5  -2  -4    7.56    0.66
  -5   2  -4    9.05    0.73
  -5   2  -4    7.60    0.52
  -5   2  -4    7.92    0.68
   5   2   4    7.93    0.60
   6  -2   4   23.45    1.20
  -6  -2  -4   23.73    1.28
  -6  -2  -4   20.05    0.84
  -6  -2  -4   21.15    1.17
   6  -2   4   19.67    1.13
   6   2   4   22.63    1.06
  -6   2  -4   21.16    1.18
  -6   2  -4   22.75    1.25
  -6   2  -4   20.44    0.92
   7  -2   4    0.74    0.38
  -7  -2  -4    1.29    0.43
   7  -2   4    1.73    0.46
  -7  -2  -4    1.76    0.42
   7   2   4    1.89    0.41
   7   2   4    1.99    0.38
  -7   2  -4    1.29    0.27
  -7   2  -4    1.71    0.48
  -7   2  -4    2.02    0.49
  -8  -2  -4   30.61    1.67
   8  -2   4   27.56    1.54
  -8  -2  -4   33.14    1.64
  -8   2  -4   30.03    1.68
  -8   2  -4   27.96    1.58
   8   2   4   31.25    1.39
  -9  -2  -4    2.40    0.60
  -9  -2  -4    3.38    0.64
   9  -2   4    4.34    0.74
  -9   2  -4    2.57    0.63
  -9   2  -4    2.11    0.58
   9  -3  -4   19.10    1.30
  -9  -3   4   19.16    1.20
  -9   3   4   19.30    1.42
  -9   3   4   18.47    1.42
   8  -3  -4    0.94    0.39
  -8  -3   4    1.22    0.37
  -8   3   4    0.85    0.40
  -8   3   4    0.70    0.40
  -7  -3   4   56.13    1.90
   7  -3  -4   57.80    2.22
  -7   3   4   61.73    2.41
  -7   3   4   58.58    2.33
  -6  -3   4   29.26    1.14
   6  -3  -4   34.10    1.54
  -6  -3   4   29.17    1.10
  -6  -3   4   32.19    0.93
  -6   3   4   33.28    1.59
  -6   3   4   32.37    1.60
  -5  -3   4   41.72    1.24
  -5  -3   4   45.26    1.30
   5  -3  -4   44.34    1.74
  -5   3   4   49.07    1.92
   5   3  -4   41.37    1.31
  -5   3   4   46.83    1.82
  -4  -3   4    0.31    0.08
  -4  -3   4    0.47    0.10
   4  -3  -4   -0.04    0.21
   4   3  -4    0.58    0.28
   4   3  -4    0.18    0.08
  -4   3   4    0.61    0.25
   3  -3  -4   90.20    2.62
   3   3  -4   91.74    2.73
   3   3  -4   92.51    2.71
  -3   3   4   91.02    2.61
   2  -3  -4    4.58    0.52
   2   3  -4    3.60    0.51
   2   3  -4    4.14    0.52
  -2   3   4    3.84    0.47
   1  -3  -4   24.08    1.09
   1   3  -4   23.98    1.13
  -1   3   4   25.64    1.03
   1   3  -4   25.78    0.67
   1   3  -4   27.53    1.16
   0  -3   4   36.29    0.86
   0  -3   4   37.21    0.85
   0  -3  -4   37.21    1.39
   0   3  -4   36.66    1.01
   0   3  -4   34.11    1.37
   0   3   4   37.13    1.26
   1  -3   4  127.50    2.85
  -1  -3  -4  128.89    3.29
   1  -3   4  131.07    2.85
   1  -3   4  120.88    2.87
   1   3   4  126.46    3.08
  -1   3  -4  129.49    2.97
  -1   3  -4  129.50    3.32
   2  -3   4    3.64    0.38
  -2  -3  -4    4.40    0.54
   2  -3   4    4.04    0.43
  -2   3  -4    4.11    0.49
  -2   3  -4    4.54    0.16
   2   3   4    4.38    0.26
   2   3   4    4.32    0.43
  -2   3  -4    4.40    0.16
  -2   3  -4    4.08    0.44
   2   3   4    3.64    0.39
   3  -3   4   55.60    1.71
  -3  -3  -4   54.75    1.87
   3   3   4   52.58    1.52
  -3   3  -4   51.29    1.75
  -3   3  -4   52.72    1.74
  -3   3  -4   54.71    1.51
   3   3   4   52.28    1.60
   4  -3   4   15.36    0.90
  -4  -3  -4   17.47    0.95
  -4  -3  -4   15.08    0.97
  -4   3  -4   17.08    0.86
  -4   3  -4   16.57    0.90
   4   3   4   16.62    0.69
  -4   3  -4   16.50    0.95
   4   3   4   15.97    0.80
  -5  -3  -4   62.93    2.13
  -5  -3  -4   64.23    2.25
   5  -3   4   60.12    2.12
   5   3   4   63.32    1.91
  -5   3  -4   64.28    2.24
  -5   3  -4   64.10    2.06
   5   3   4   65.33    1.66
  -5   3  -4   63.00    2.08
   6  -3   4   19.88    1.18
  -6  -3  -4   18.57    1.18
   6  -3   4   20.03    1.18
  -6  -3  -4   19.62    1.12
  -6   3  -4   17.58    1.08
  -6   3  -4   16.97    1.15
  -6   3  -4   18.61    1.00
   6   3   4   18.87    0.93
   7  -3   4    4.31    0.66
  -7  -3  -4    4.92    0.74
  -7  -3  -4    4.37    0.62
  -7   3  -4    4.90    0.74
  -7   3  -4    5.49    0.76
  -7   3  -4    4.25    0.54
  -8  -3  -4    0.80    0.40
  -8  -3  -4    1.01    0.41
   8  -3   4    0.73    0.42
  -8   3  -4    0.99    0.41
  -8   3  -4    0.74    0.29
  -8   3  -4    1.28    0.46
  -9  -3  -4   24.10    1.62
   9  -3   4   26.24    1.63
  -9   3  -4   26.29    1.74
   9  -4  -4    2.11    0.63
  -9  -4   4    2.74    0.56
  -9   4   4    2.27    0.65
  -9   4   4    2.11    0.62
   8  -4  -4   20.28    1.39
  -8  -4   4   22.92    1.20
  -8   4   4   22.66    1.56
  -8   4   4   20.66    1.44
   7  -4  -4    0.04    0.31
  -7  -4   4    0.19    0.19
  -7   4   4    0.61    0.36
  -7   4   4    0.57    0.37
  -6  -4   4   37.62    1.30
   6  -4  -4   38.56    1.78
  -6   4   4   35.18    1.73
   5  -4  -4   23.78    1.33
  -5  -4   4   23.27    0.84
  -5  -4   4   22.97    0.81
   5   4  -4   20.74    1.30
  -5   4   4   25.34    1.35
  -4  -4   4    0.39    0.10
  -4  -4   4    0.37    0.09
  -4  -4   4    0.31    0.09
   4  -4  -4    0.52    0.31
   4   4  -4   -0.03    0.21
  -4   4   4    0.43    0.27
   3  -4  -4    3.27    0.53
   3   4  -4    4.07    0.60
  -3   4   4    2.91    0.47
   3   4  -4    3.70    0.56
   2  -4  -4   35.39    1.51
   2   4  -4   38.40    1.58
   2   4  -4   36.88    1.60
  -2   4   4   36.43    1.42
   1  -4  -4    0.39    0.26
  -1   4   4    0.39    0.21
   1   4  -4    0.02    0.23
   1   4  -4    0.44    0.28
   0  -4   4  140.74    3.03
   0  -4  -4  138.45    3.68
   0  -4   4  134.80    3.04
   0   4  -4  138.53    3.78
   0   4   4  148.38    3.46
   0   4  -4  140.30    3.20
   1  -4   4   -0.13    0.10
  -1  -4  -4   -0.30    0.20
   1  -4   4    0.03    0.10
  -1   4  -4   -0.11    0.11
  -1   4  -4   -0.07    0.18
   1   4   4    0.11    0.12
  -2  -4  -4  368.82    8.20
   2  -4   4  378.21    7.83
   2  -4   4  339.57    7.81
   2   4   4  366.32    7.75
  -2   4  -4  377.40    7.93
   2   4   4  375.81    8.03
  -2   4  -4  370.06    8.29
  -3  -4  -4   13.06    0.92
   3  -4   4   13.89    0.82
  -3   4  -4   12.80    0.46
  -3   4  -4   15.46    0.97
   3   4   4   13.63    0.69
   3   4   4   13.77    0.59
  -3   4  -4   13.70    0.48
  -3   4  -4   13.24    0.83
   3   4   4   12.78    0.76
   4  -4   4  212.57    5.09
  -4  -4  -4  205.58    5.06
   4  -4   4  209.36    5.07
  -4  -4  -4  211.66    5.25
   4   4   4  206.81    4.78
  -4   4  -4  205.01    5.18
  -4   4  -4  211.73    5.19
   4   4   4  201.50    4.64
  -5  -4  -4    7.73    0.84
  -5  -4  -4    7.89    0.69
   5  -4   4    8.52    0.78
  -5   4  -4    8.33    0.65
   5   4   4    9.28    0.57
  -5   4  -4    7.77    0.80
  -5   4  -4    8.07    0.88
   5   4   4    7.58    0.55
  -6  -4  -4   35.54    1.71
   6  -4   4   35.08    1.67
  -6  -4  -4   33.48    1.53
  -6   4  -4   31.46    1.46
  -6   4  -4   32.16    1.66
  -6   4  -4   33.43    1.55
   7  -4   4    1.71    0.48
  -7  -4  -4    1.06    0.44
  -7  -4  -4    0.55    0.36
  -7   4  -4    1.67    0.46
  -7   4  -4    0.91    0.41
  -7   4  -4    1.75    0.44
   8  -4   4    3.77    0.75
  -8  -4  -4    4.27    0.73
  -8   4  -4    5.20    0.91
  -8   4  -4    4.15    0.63
  -8   4  -4    3.39    0.71
   8  -5  -4    0.63    0.46
  -8  -5   4    1.39    0.38
  -8   5   4    1.29    0.51
  -7  -5   4   31.29    1.32
   7  -5  -4   30.92    1.76
  -7   5   4   28.88    1.65
   6  -5  -4    6.61    0.89
  -6  -5   4    8.48    0.60
  -6   5   4    9.50    1.01
   5  -5  -4   89.51    3.07
  -5  -5   4   88.95    2.27
  -5   5   4   89.15    2.94
   5   5  -4   88.90    3.11
   4  -5  -4    0.49    0.35
  -4  -5   4    0.52    0.16
   4   5  -4    0.28    0.30
   4   5  -4    0.02    0.28
  -4   5   4    0.49    0.26
  -3  -5   4  164.98    3.54
   3  -5  -4  174.61    4.61
  -3  -5   4  167.14    3.52
   3   5  -4  171.32    4.73
  -3   5   4  170.26    4.36
   3   5  -4  170.95    4.61
  -2  -5   4   16.70    0.54
  -2  -5   4   15.85    0.55
   2  -5  -4   15.42    1.03
   2   5  -4   16.46    1.09
   2   5  -4   18.21    1.18
  -2   5   4   17.47    0.97
  -1  -5   4   30.53    0.94
   1  -5  -4   32.18    1.51
  -1  -5   4   30.46    0.93
   1   5  -4   32.02    1.59
   1   5  -4   34.21    1.58
  -1   5   4   30.85    1.25
   0  -5   4   30.08    1.01
   0  -5  -4   29.71    1.43
   0  -5   4   31.22    1.03
   0  -5   4   27.48    1.00
   0   5   4   28.17    1.12
   0   5  -4   27.89    1.49
   1  -5   4   55.81    1.67
  -1  -5  -4   56.52    2.07
   1  -5   4   50.28    1.66
   1  -5   4   53.76    1.65
   1   5   4   52.91    2.01
  -1   5  -4   52.40    2.12
  -1   5  -4   56.35    1.77
   1   5   4   54.38    1.63
  -2  -5  -4   18.07    1.12
   2  -5   4   19.64    0.97
   2   5   4   16.91    1.03
  -2   5  -4   16.82    1.15
   2   5   4   17.68    0.77
   2   5   4   17.45    0.84
  -2   5  -4   18.75    0.99
   3  -5   4    4.94    0.61
  -3  -5  -4    5.58    0.74
  -3   5  -4    4.39    0.58
   3   5   4    5.26    0.44
   3   5   4    4.39    0.56
  -3   5  -4    4.50    0.68
  -4  -5  -4    2.41    0.46
   4  -5   4    2.62    0.49
  -4  -5  -4    1.84    0.47
   4   5   4    2.22    0.41
  -4   5  -4    2.88    0.52
  -4   5  -4    2.53    0.52
   5  -5   4   28.24    1.47
  -5  -5  -4   29.89    1.57
  -5  -5  -4   25.33    1.31
  -5   5  -4   27.44    1.50
  -5   5  -4   29.41    1.55
   5   5   4   25.66    1.21
   6  -5   4    9.44    1.00
  -6  -5  -4   12.90    1.07
  -6   5  -4    9.15    1.03
   6   5   4   10.90    0.74
  -6   5  -4   11.20    1.13
   7  -5   4    9.08    1.08
  -7  -5  -4    9.59    1.09
  -7   5  -4    9.72    1.15
  -7   5  -4    9.93    1.05
  -6  -6   4    7.32    0.61
   6  -6  -4    7.69    1.03
  -6   6   4    9.60    1.03
   6   6  -4    9.67    1.14
   5  -6  -4   -0.28    0.28
  -5  -6   4    0.40    0.22
  -5   6   4    0.45    0.31
   5   6  -4   -0.09    0.29
   4  -6  -4    7.08    0.92
  -4  -6   4    5.61    0.46
   4   6  -4    6.16    0.85
  -4   6   4    5.37    0.69
   4   6  -4    4.90    0.80
  -3  -6   4   13.40    0.65
   3  -6  -4   16.27    1.20
  -3   6   4   12.88    0.88
   3   6  -4   13.11    1.08
   3   6  -4   13.00    1.13
   2  -6  -4   70.11    2.61
  -2  -6   4   67.94    1.85
   2   6  -4   68.55    2.61
  -2   6   4   66.90    2.15
   2   6  -4   68.89    2.73
   1  -6  -4   23.77    1.40
  -1  -6   4   23.41    0.95
   1   6  -4   24.96    1.46
  -1   6   4   22.81    1.17
   1   6  -4   25.62    1.54
  -1   6   4   22.01    1.42
   0  -6   4   38.19    1.36
   0  -6  -4   37.56    1.77
   0   6  -4   38.81    1.91
   0   6  -4   34.48    1.77
   0   6   4   35.95    1.80
  -1  -6  -4   28.12    1.51
   1  -6   4   27.25    1.20
  -1   6  -4   27.06    1.60
   1   6   4   27.81    1.53
  -2  -6  -4   51.19    2.14
   2  -6   4   51.80    1.89
  -2   6  -4   49.70    2.27
   2   6   4   55.11    2.17
  -2   6  -4   53.27    1.96
   2   6   4   51.45    1.79
  -3  -6  -4    3.29    0.65
   3  -6   4    3.46    0.56
  -3   6  -4    3.55    0.68
   3   6   4    3.34    0.45
  -3   6  -4    3.28    0.56
   3   6   4    2.97    0.59
   4  -6   4   49.06    2.07
  -4  -6  -4   51.73    2.21
  -4   6  -4   52.84    2.18
  -4   6  -4   51.79    2.34
   4   6   4   51.45    2.04
   5  -6   4    1.87    0.50
  -5  -6  -4    0.83    0.42
  -5   6  -4    1.64    0.46
  -5   6  -4    1.08    0.40
   5   6   4    1.30    0.36
   6  -6   4   11.58    1.19
  -6  -6  -4   11.79    1.25
  -6   6  -4   13.30    1.34
  -6   6  -4   13.82    1.19
   5  -7  -4   19.84    1.55
  -5  -7   4   21.07    1.06
   5   7  -4   20.40    1.56
   4  -7  -4    0.13    0.35
  -4  -7   4    0.41    0.21
  -4   7   4    0.42    0.44
   4   7  -4    0.07    0.34
   4   7  -4   -0.04    0.31
  -3  -7   4   38.19    1.41
   3  -7  -4   39.42    2.04
   3   7  -4   35.26    2.05
   3   7  -4   36.60    1.96
  -3   7   4   39.34    2.16
   2  -7  -4    2.64    0.62
  -2  -7   4    2.91    0.42
   2   7  -4    2.26    0.62
  -2   7   4    2.67    0.66
   2   7  -4    3.10    0.65
  -1  -7   4   16.24    0.91
   1  -7  -4   13.97    1.18
  -1   7   4   17.50    1.37
   1   7  -4   16.57    1.29
   1   7  -4   14.84    1.31
   0  -7  -4   14.13    1.17
   0  -7   4   14.94    0.92
   0   7   4   12.96    1.33
   0   7  -4   13.30    1.34
   0   7  -4    8.76    1.13
  -1  -7  -4   60.88    2.55
   1  -7   4   62.23    2.19
   1   7   4   67.39    2.74
  -1   7  -4   65.97    2.84
   2  -7   4    0.40    0.34
  -2  -7  -4    0.46    0.38
   2   7   4    0.53    0.30
   2   7   4    0.14    0.31
  -2   7  -4    0.37    0.40
  -3  -7  -4   13.15    1.16
   3  -7   4   13.53    1.05
   3   7   4   10.92    1.14
  -3   7  -4    9.84    1.20
  -3   7  -4   12.00    0.99
   4  -7   4    1.26    0.46
  -4  -7  -4    1.01    0.45
  -4   7  -4    1.24    0.48
  -4   7  -4    1.85    0.60
   4   7   4    0.91    0.39
 -10   0   5    0.18    0.32
  -9   0   5   39.04    1.81
  -9   0   5   39.96    1.89
  -8   0   5    0.23    0.25
  -8   0   5    0.17    0.25
   7   0  -5  173.93    3.92
  -7   0   5  174.93    4.43
  -7   0   5  175.15    4.50
  -6   0   5    0.08    0.21
   6   0  -5    0.28    0.15
  -6   0   5   -0.22    0.13
   6   0  -5   -0.08    0.16
  -5   0   5   58.93    1.85
   5   0  -5   59.07    1.89
   5   0  -5   59.30    1.55
   4   0  -5   -0.06    0.10
  -4   0   5   -0.07    0.11
   4   0  -5    0.01    0.10
  -4   0   5    0.06    0.13
   4   0  -5    0.01    0.13
  -3   0   5   85.50    2.18
   3   0  -5   88.97    1.99
   3   0  -5   87.52    1.98
   3   0  -5   87.59    2.27
  -3   0   5   86.65    2.20
   2   0  -5   -0.06    0.09
  -2   0   5   -0.04    0.11
   2   0  -5   -0.05    0.08
  -2   0   5   -0.01    0.13
  -1   0   5    0.44    0.17
  -1   0   5    1.69    0.26
   1   0  -5    1.12    0.18
  -1   0   5    0.56    0.22
   1   0  -5    0.40    0.15
   0   0   5   -0.12    0.08
   0   0   5   -0.21    0.08
   0   0  -5    0.00    0.08
   0   0   5    0.02    0.11
   0   0  -5   -0.08    0.09
  -1   0  -5  467.71    9.37
  -1   0  -5  450.04    9.27
   1   0   5  462.22    9.40
  -1   0  -5  463.20    9.22
   1   0   5  464.38    9.36
   1   0   5  456.96    9.27
  -2   0  -5    0.04    0.08
   2   0   5   -0.08    0.12
   2   0   5    0.12    0.07
   2   0   5   -0.02    0.08
  -2   0  -5    0.18    0.15
  -2   0  -5   -0.20    0.13
   3   0   5  330.46    7.06
  -3   0  -5  324.85    7.13
  -3   0  -5  333.96    7.17
  -4   0  -5    0.07    0.17
  -4   0  -5   -0.07    0.18
   4   0   5    0.32    0.19
  -5   0  -5  524.83   11.21
   5   0   5  531.19   11.09
  -5   0  -5  512.74   11.19
  -6   0  -5    0.24    0.25
   6   0   5    0.26    0.26
  -6   0  -5    0.24    0.27
   7   0   5   38.72    1.67
  -7   0  -5   37.04    1.74
  -7   0  -5   38.42    1.78
   8   0   5    0.24    0.27
  -8   0  -5   -0.02    0.21
  -8   0  -5    0.01    0.30
   8   0   5    0.54    0.31
   9   0   5    2.11    0.53
  -9   0  -5    1.91    0.54
  -9   0  -5    1.48    0.48
 -10   0  -5    0.75    0.44
 -10   0  -5    0.24    0.35
  10   0   5    0.48    0.36
 -10  -1   5    8.82    1.03
 -10   1   5    7.74    1.04
  -9  -1   5    0.51    0.34
  -9   1   5    0.29    0.35
  -9   1   5   -0.01    0.29
   8  -1  -5   11.07    0.79
  -8  -1   5   11.47    0.90
  -8  -1   5   11.06    0.81
  -8   1   5   10.88    0.95
  -8   1   5    9.54    0.99
  -7  -1   5   23.42    1.16
  -7  -1   5   20.60    1.02
   7  -1  -5   21.47    1.03
  -7   1   5   17.78    1.14
  -7   1   5   19.08    1.14
  -6  -1   5   65.66    1.94
  -6  -1   5   66.70    2.02
   6  -1  -5   63.53    1.97
  -6   1   5   66.42    2.22
   6   1  -5   58.28    1.96
  -6   1   5   68.06    2.22
  -5  -1   5   43.18    1.39
   5  -1  -5   41.05    1.43
  -5  -1   5   41.50    1.35
  -5   1   5   41.24    1.58
   5   1  -5   43.05    1.43
   4  -1  -5  175.02    3.99
  -4  -1   5  163.83    3.77
   4  -1  -5  166.30    4.15
  -4  -1   5  169.22    3.77
   4   1  -5  173.45    3.88
  -4   1   5  177.51    4.15
   3  -1  -5  200.76    4.48
  -3  -1   5  193.60    4.17
   3  -1  -5  202.97    4.65
  -3  -1   5  199.78    4.19
   3   1  -5  202.57    4.32
  -3   1   5  198.81    4.71
  -3   1   5  201.24    4.58
   2  -1  -5  124.60    2.94
  -2  -1   5  121.21    2.56
  -2  -1   5  121.66    2.56
  -2   1   5  120.71    2.96
  -2   1   5  123.75    2.98
  -1  -1   5    0.50    0.17
   1  -1  -5    0.38    0.15
  -1  -1   5    0.25    0.09
  -1  -1   5    0.40    0.09
   1  -1  -5    0.64    0.20
  -1   1   5    0.44    0.18
   1   1  -5    0.32    0.18
  -1   1   5    0.34    0.17
   0  -1   5  124.84    3.01
   0  -1   5  121.76    2.72
   0  -1   5  130.51    2.73
   0  -1  -5  122.94    2.91
   0  -1  -5  127.41    3.01
   0   1  -5  126.37    3.00
   0   1   5  124.12    3.01
   0   1  -5  128.38    3.05
   0   1   5  128.53    2.97
   1  -1   5   69.91    1.81
   1  -1   5   65.96    1.71
  -1  -1  -5   69.82    1.93
   1  -1   5   67.91    1.74
  -1   1  -5   69.49    1.80
   1   1   5   69.70    1.55
  -1   1  -5   69.11    1.83
   1   1   5   65.25    1.90
  -1   1  -5   67.98    1.82
  -1   1  -5   72.35    1.64
  -1   1  -5   67.16    1.58
   1   1   5   70.26    1.87
   2  -1   5   11.57    0.59
  -2  -1  -5   11.94    0.70
   2  -1   5   12.10    0.62
   2  -1   5   11.65    0.54
  -2   1  -5   12.13    0.53
  -2   1  -5   11.93    0.56
  -2   1  -5   11.97    0.59
  -2   1  -5   11.55    0.63
   2   1   5   11.36    0.62
  -3  -1  -5   19.98    0.97
  -3  -1  -5   18.59    0.94
   3  -1   5   19.49    0.87
  -3  -1  -5   18.15    0.44
  -3   1  -5   20.76    0.90
   3   1   5   19.07    0.87
  -3   1  -5   19.08    0.71
  -3   1  -5   20.62    0.94
   4  -1   5   51.47    1.68
  -4  -1  -5   47.38    1.70
  -4  -1  -5   46.73    1.71
  -4   1  -5   46.24    1.68
   4   1   5   46.67    1.60
  -4   1  -5   49.71    1.31
  -4   1  -5   48.41    1.66
  -5  -1  -5    0.31    0.27
   5  -1   5    0.94    0.32
  -5  -1  -5    0.99    0.34
  -5   1  -5    1.06    0.34
  -5   1  -5    0.85    0.16
  -5   1  -5    1.25    0.34
   5   1   5    0.71    0.28
   6  -1   5    0.61    0.31
  -6  -1  -5    0.11    0.26
  -6  -1  -5   -0.13    0.19
  -6   1  -5    0.16    0.09
  -6   1  -5    0.23    0.28
   6   1   5    0.04    0.21
  -6   1  -5    0.30    0.25
  -7  -1  -5   15.34    1.11
  -7  -1  -5   15.10    1.07
   7  -1   5   14.52    0.99
  -7   1  -5   14.66    1.08
  -7   1  -5   15.49    1.11
   7   1   5   15.27    0.99
  -8  -1  -5   36.21    1.80
  -8  -1  -5   39.05    1.91
   8  -1   5   36.63    1.75
   8  -1   5   41.27    1.83
  -8   1  -5   34.95    1.81
  -8   1  -5   35.44    1.83
   8   1   5   39.32    1.71
   8   1   5   36.44    1.66
   9  -1   5    9.86    1.05
  -9  -1  -5    9.33    1.07
  -9  -1  -5   10.88    1.19
  -9   1  -5    9.70    1.18
   9   1   5    8.99    0.95
  -9   1  -5    9.24    1.10
  10  -1   5    6.59    0.93
 -10  -1  -5    6.68    1.04
 -10  -1  -5    7.36    1.02
 -10   1  -5    7.18    1.05
 -10   1  -5    7.25    1.04
 -10  -2   5    2.69    0.61
 -10   2   5    3.17    0.73
 -10   2   5    2.39    0.64
  -9  -2   5    5.63    0.78
  -9   2   5    5.68    0.85
  -9   2   5    5.44    0.85
   8  -2  -5   30.22    1.46
  -8  -2   5   30.64    1.45
  -8   2   5   32.13    1.67
  -8   2   5   29.78    1.63
  -7  -2   5   23.11    1.11
  -7  -2   5   22.83    0.98
   7  -2  -5   24.20    1.24
  -7   2   5   21.11    1.28
  -7   2   5   21.95    1.31
  -6  -2   5   27.87    1.09
  -6  -2   5   29.81    1.15
   6  -2  -5   28.72    1.32
  -6   2   5   29.84    1.46
   6   2  -5   29.26    1.17
  -6   2   5   31.56    1.50
  -5  -2   5   22.26    0.84
  -5  -2   5   23.49    0.87
   5  -2  -5   24.01    1.14
  -5   2   5   23.07    1.20
   5   2  -5   22.45    0.90
   4  -2  -5   69.38    2.12
  -4  -2   5   67.25    1.61
  -4  -2   5   70.12    1.62
   4   2  -5   66.37    1.72
  -4   2   5   67.64    2.17
   3  -2  -5  282.93    6.33
   3   2  -5  284.77    5.78
  -3   2   5  287.71    6.39
   2  -2  -5   14.60    0.77
   2  -2  -5   13.75    0.81
  -2   2   5   14.79    0.79
   2   2  -5   13.01    0.80
   2   2  -5   13.21    0.81
   1  -2  -5  140.43    3.46
  -1   2   5  143.69    3.42
   1   2  -5  142.70    3.55
   1   2  -5  139.29    3.49
   0  -2   5    4.49    0.22
   0  -2   5    4.39    0.22
   0  -2  -5    4.45    0.50
   0   2  -5    4.57    0.29
   0   2   5    4.50    0.46
   0   2  -5    4.12    0.45
   0   2  -5    4.19    0.47
   1  -2   5  356.28    7.47
   1  -2   5  366.76    7.44
  -1  -2  -5  356.95    7.86
  -1   2  -5  371.12    7.55
  -1   2  -5  374.31    7.82
   1   2   5  374.58    7.76
   2  -2   5    5.06    0.42
  -2  -2  -5    5.88    0.60
   2  -2   5    5.85    0.43
   2   2   5    6.04    0.50
  -2   2  -5    5.34    0.33
  -2   2  -5    6.24    0.32
  -2   2  -5    6.51    0.49
  -2   2  -5    6.02    0.47
   3  -2   5   69.29    1.99
  -3  -2  -5   68.63    2.16
  -3   2  -5   69.73    1.91
   3   2   5   69.42    1.62
   3   2   5   66.91    1.99
  -3   2  -5   69.31    2.05
  -3   2  -5   67.71    1.93
  -4  -2  -5    4.25    0.54
  -4  -2  -5    4.39    0.57
   4  -2   5    4.39    0.52
  -4   2  -5    4.77    0.54
   4   2   5    3.78    0.16
   4   2   5    4.78    0.51
  -4   2  -5    3.82    0.51
  -4   2  -5    4.38    0.39
  -5  -2  -5   74.74    2.48
   5  -2   5   76.89    2.40
  -5  -2  -5   76.95    2.46
  -5   2  -5   76.34    2.47
  -5   2  -5   73.50    2.35
  -5   2  -5   73.74    2.07
   5   2   5   76.14    2.28
   6  -2   5    0.76    0.36
  -6  -2  -5    1.38    0.41
  -6  -2  -5    1.45    0.40
  -6   2  -5    1.07    0.25
  -6   2  -5    1.08    0.35
   6   2   5    1.13    0.32
  -6   2  -5    1.19    0.39
   7  -2   5   32.83    1.61
   7  -2   5   35.17    1.66
  -7  -2  -5   32.67    1.62
  -7  -2  -5   33.77    1.70
  -7   2  -5   34.70    1.65
  -7   2  -5   33.16    1.21
  -7   2  -5   32.90    1.68
   7   2   5   33.21    1.46
  -8  -2  -5    9.02    1.00
  -8  -2  -5    8.44    1.02
   8  -2   5    6.93    0.89
   8   2   5    7.86    0.80
  -8   2  -5    9.52    1.06
   8   2   5    8.11    0.74
  -8   2  -5    8.28    0.96
   9  -2   5   15.59    1.24
  -9  -2  -5   14.79    1.25
  -9  -2  -5   14.47    1.28
  -9   2  -5   13.31    1.38
  -9   2  -5   14.24    1.21
   9  -3  -5    0.68    0.34
  -9  -3   5    0.01    0.31
  -9   3   5    0.23    0.36
  -9   3   5    0.36    0.35
   8  -3  -5   51.60    2.16
  -8  -3   5   54.36    1.98
  -8   3   5   56.37    2.42
  -8   3   5   54.42    2.36
  -7  -3   5   31.32    1.29
   7  -3  -5   32.38    1.57
  -7   3   5   32.16    1.68
  -6  -3   5   68.08    1.92
   6  -3  -5   65.86    2.35
  -6   3   5   69.83    2.49
  -5  -3   5   23.35    0.80
  -5  -3   5   21.24    0.77
   5  -3  -5   23.41    1.24
  -5   3   5   23.20    1.28
  -4  -3   5   30.78    0.68
   4  -3  -5   30.39    1.38
  -4  -3   5   30.93    0.67
   4   3  -5   29.36    0.87
  -4   3   5   31.87    1.40
   3  -3  -5   90.23    2.62
   3   3  -5   88.58    2.73
  -3   3   5   87.82    2.60
   3   3  -5   84.92    1.82
   2  -3  -5   49.78    1.74
   2   3  -5   47.36    1.79
  -2   3   5   47.62    1.67
   2   3  -5   46.31    1.73
   1  -3  -5    0.11    0.21
   1   3  -5    0.24    0.21
   1   3  -5    0.08    0.06
   1   3  -5   -0.36    0.14
  -1   3   5   -0.15    0.14
   0  -3   5  131.49    2.71
   0  -3  -5  131.24    3.42
   0  -3   5  130.34    2.73
   0   3  -5  132.58    3.43
   0   3   5  130.01    3.26
   0   3  -5  132.47    3.47
   0   3  -5  130.42    2.88
  -1  -3  -5    0.15    0.18
   1  -3   5    0.15    0.11
   1  -3   5   -0.09    0.10
  -1   3  -5   -0.03    0.09
   1   3   5   -0.04    0.09
  -1   3  -5    0.44    0.21
   2  -3   5   27.67    1.03
  -2  -3  -5   28.64    1.29
   2  -3   5   26.47    1.04
  -2   3  -5   29.52    1.24
  -2   3  -5   28.43    1.09
   2   3   5   30.33    1.16
   2   3   5   28.67    0.75
   3  -3   5   24.94    1.07
  -3  -3  -5   25.57    1.26
  -3   3  -5   25.32    0.87
   3   3   5   26.22    0.93
   3   3   5   25.71    1.08
  -3   3  -5   26.16    1.13
  -3   3  -5   25.46    1.15
  -4  -3  -5  124.03    3.50
   4  -3   5  124.29    3.31
  -4  -3  -5  122.21    3.41
  -4   3  -5  125.14    3.12
   4   3   5  123.27    2.84
   4   3   5  121.83    3.17
  -4   3  -5  123.22    3.38
  -4   3  -5  125.92    3.30
  -5  -3  -5    2.40    0.44
  -5  -3  -5    2.19    0.51
   5  -3   5    1.76    0.41
   5   3   5    2.07    0.22
  -5   3  -5    2.14    0.44
   5   3   5    2.57    0.41
  -5   3  -5    2.30    0.41
  -5   3  -5    1.87    0.38
   6  -3   5   41.08    1.76
  -6  -3  -5   40.58    1.74
   6  -3   5   35.84    1.68
  -6  -3  -5   38.65    1.79
  -6   3  -5   37.82    1.49
   6   3   5   37.99    1.49
  -6   3  -5   39.22    1.79
  -6   3  -5   38.45    1.63
   7  -3   5    1.37    0.45
  -7  -3  -5    1.52    0.48
   7  -3   5    0.75    0.38
  -7  -3  -5    1.57    0.45
  -7   3  -5    0.58    0.22
   7   3   5    0.93    0.29
  -7   3  -5    1.19    0.41
  -7   3  -5    0.75    0.39
   8  -3   5   24.02    1.52
  -8  -3  -5   24.64    1.46
  -8  -3  -5   22.79    1.50
  -8   3  -5   26.12    1.62
  -8   3  -5   24.81    1.47
   9  -3   5    1.48    0.54
  -9  -3  -5    1.31    0.50
  -9   3  -5    2.98    0.70
  -9   3  -5    2.13    0.57
  -8  -4   5    0.16    0.25
   8  -4  -5    0.44    0.35
  -8   4   5    0.34    0.36
  -7  -4   5    6.95    0.58
   7  -4  -5    6.16    0.81
  -7   4   5    7.19    0.95
  -6  -4   5    2.00    0.32
   6  -4  -5    1.58    0.47
  -6   4   5    2.03    0.50
  -5  -4   5   24.16    0.80
   5  -4  -5   23.18    1.33
  -5  -4   5   22.13    0.83
  -5   4   5   26.34    1.38
   4  -4  -5    9.90    0.86
  -4   4   5   11.18    0.86
   4   4  -5    7.65    0.87
   3  -4  -5  195.02    4.86
  -3   4   5  190.97    4.75
   3   4  -5  182.83    4.85
   3   4  -5  183.44    4.93
   2  -4  -5   -0.21    0.22
  -2   4   5    0.07    0.18
   2   4  -5    0.15    0.23
   2   4  -5    0.08    0.23
   1  -4  -5  174.85    4.50
   1   4  -5  174.86    3.70
  -1   4   5  180.84    4.32
   1   4  -5  176.62    4.61
   1   4  -5  174.30    4.53
   0  -4  -5   -0.19    0.14
   0  -4   5    0.07    0.09
   0  -4   5    0.04    0.08
   0   4  -5   -0.02    0.20
   0   4   5    0.08    0.17
   0   4  -5    0.24    0.12
   0   4  -5    0.20    0.23
   1  -4   5  144.25    3.43
  -1  -4  -5  145.76    3.95
   1  -4   5  145.17    3.38
   1   4   5  153.41    3.69
  -1   4  -5  152.23    3.53
  -1   4  -5  154.30    4.05
   2  -4   5   13.61    0.73
  -2  -4  -5   13.11    0.96
   2  -4   5   11.99    0.70
   2   4   5   14.38    0.83
  -2   4  -5   12.60    0.91
   2   4   5   14.41    0.77
  -2   4  -5   15.23    0.81
  -3  -4  -5   34.09    1.57
   3  -4   5   35.60    1.39
  -3   4  -5   34.16    1.40
  -3   4  -5   36.99    1.59
   3   4   5   35.11    1.30
   3   4   5   33.26    1.29
  -4  -4  -5   14.45    0.95
   4  -4   5   13.62    0.91
  -4  -4  -5   15.77    1.09
  -4   4  -5   15.27    0.97
   4   4   5   14.01    0.75
  -4   4  -5   13.86    0.64
  -4   4  -5   16.49    1.03
   4   4   5   14.15    0.78
   5  -4   5    0.32    0.27
  -5  -4  -5    0.42    0.29
  -5  -4  -5   -0.23    0.23
   5  -4   5    0.16    0.25
   5   4   5    0.05    0.18
  -5   4  -5   -0.20    0.11
  -5   4  -5    0.29    0.24
   5   4   5    0.25    0.15
  -5   4  -5   -0.09    0.19
   6  -4   5    4.89    0.72
  -6  -4  -5    3.61    0.61
  -6  -4  -5    3.86    0.68
   6  -4   5    3.26    0.60
  -6   4  -5    3.74    0.63
  -6   4  -5    3.55    0.59
  -6   4  -5    3.79    0.58
  -7  -4  -5    7.35    0.88
  -7  -4  -5    8.35    1.03
   7  -4   5    8.02    0.96
  -7   4  -5    6.23    0.87
  -7   4  -5    8.58    0.88
   8  -4   5    1.62    0.54
  -8  -4  -5    1.04    0.49
  -8   4  -5    1.90    0.59
   8  -5  -5   18.68    1.46
  -8  -5   5   21.15    1.14
  -8   5   5   20.67    1.50
  -7  -5   5    0.00    0.18
   7  -5  -5    0.37    0.36
  -7   5   5    0.27    0.32
   6  -5  -5   29.02    1.65
  -6  -5   5   25.26    1.02
  -6   5   5   25.54    1.49
  -5  -5   5    0.08    0.12
   5  -5  -5    0.64    0.38
   5   5  -5   -0.07    0.26
  -5   5   5    0.23    0.25
   4  -5  -5   25.73    1.47
  -4  -5   5   24.63    0.71
   4   5  -5   25.12    1.51
  -4   5   5   24.60    1.33
   3  -5  -5    1.56    0.44
  -3   5   5    1.07    0.36
   3   5  -5    0.73    0.31
   3   5  -5    1.11    0.44
  -2  -5   5   14.65    0.40
  -2  -5   5   15.14    0.40
   2  -5  -5   14.40    1.05
  -2   5   5   14.15    0.91
   2   5  -5   15.36    1.12
   2   5  -5   14.29    1.05
  -1  -5   5    0.71    0.15
  -1  -5   5    0.69    0.14
   1  -5  -5    1.32    0.41
   1   5  -5    0.55    0.32
  -1   5   5    1.00    0.30
   1   5  -5    0.94    0.36
   0  -5   5   48.55    1.44
   0  -5  -5   53.15    2.06
   0  -5   5   50.51    1.43
   0   5  -5   48.78    2.02
   0   5   5   49.61    1.71
   0   5  -5   49.55    1.51
   0   5  -5   51.19    2.12
  -1  -5  -5   11.73    0.94
   1  -5   5   10.99    0.65
   1  -5   5   11.13    0.67
  -1   5  -5   11.50    0.98
   1   5   5   11.49    0.72
   1   5   5   13.31    0.93
  -1   5  -5   12.25    0.72
   2  -5   5   52.35    1.72
  -2  -5  -5   51.63    2.07
  -2   5  -5   50.92    1.79
  -2   5  -5   51.82    2.13
   2   5   5   50.84    1.65
   2   5   5   48.91    1.90
   3  -5   5    0.19    0.22
   3  -5   5    0.77    0.28
  -3  -5  -5    0.36    0.31
  -3   5  -5   -0.03    0.20
   3   5   5    0.42    0.26
  -3   5  -5    0.34    0.22
   3   5   5    0.24    0.14
   3   5   5    0.36    0.15
   4  -5   5   73.57    2.51
   4  -5   5   76.22    2.53
  -4  -5  -5   77.19    2.76
  -4  -5  -5   77.71    2.58
  -4   5  -5   78.87    2.63
   4   5   5   76.78    2.39
  -4   5  -5   77.01    2.76
  -5  -5  -5    0.53    0.38
  -5  -5  -5    0.67    0.30
   5  -5   5    0.49    0.31
  -5   5  -5    0.10    0.25
  -5   5  -5    0.52    0.34
   5   5   5    0.44    0.24
  -6  -5  -5   55.77    2.37
   6  -5   5   50.15    2.20
  -6   5  -5   51.59    2.20
  -6   5  -5   53.35    2.31
   7  -5   5    6.04    0.88
  -7  -5  -5    6.69    0.94
  -7   5  -5    7.96    1.05
  -7   5  -5    7.13    0.91
  -6  -6   5    3.57    0.45
   6  -6  -5    3.90    0.74
  -6   6   5    3.21    0.63
  -5  -6   5   26.16    1.01
   5  -6  -5   29.02    1.73
  -5   6   5   23.78    1.42
   5   6  -5   26.99    1.70
   4  -6  -5   -0.36    0.27
  -4  -6   5    0.35    0.15
   4   6  -5    0.56    0.34
   4   6  -5    0.11    0.28
  -4   6   5    0.07    0.23
  -3  -6   5   56.57    1.50
   3  -6  -5   54.97    2.36
   3   6  -5   55.09    2.47
  -3   6   5   54.94    2.08
   3   6  -5   57.94    2.41
   2  -6  -5    0.08    0.32
  -2  -6   5    0.20    0.13
  -2   6   5    0.50    0.24
   2   6  -5    0.08    0.34
   2   6  -5    0.87    0.42
   1  -6  -5   67.30    2.58
  -1  -6   5   69.05    1.84
  -1   6   5   65.33    2.11
   1   6  -5   61.11    2.61
   1   6  -5   65.14    2.57
   0  -6   5    0.76    0.24
   0  -6  -5    1.04    0.42
   0   6   5    1.24    0.44
   0   6  -5    0.91    0.36
   0   6  -5    0.92    0.40
  -1  -6  -5   21.96    1.37
   1  -6   5   23.48    1.08
  -1   6  -5   23.75    1.51
   1   6   5   22.64    1.38
  -1   6  -5   22.99    1.12
   2  -6   5    0.78    0.31
  -2  -6  -5    0.81    0.41
  -2   6  -5    0.44    0.25
   2   6   5    0.97    0.26
   2   6   5    0.72    0.32
  -2   6  -5    0.70    0.39
  -3  -6  -5   23.03    1.43
   3  -6   5   22.69    1.23
  -3   6  -5   24.02    1.30
   3   6   5   22.37    1.29
  -3   6  -5   20.56    1.43
   3   6   5   22.19    1.00
   4  -6   5   -0.30    0.21
  -4  -6  -5    0.10    0.30
  -4   6  -5   -0.15    0.25
  -4   6  -5   -0.31    0.24
   4   6   5    0.00    0.20
   5  -6   5    4.79    0.74
  -5  -6  -5    4.32    0.79
  -5   6  -5    5.85    0.84
  -5   6  -5    6.72    0.95
   5   6   5    5.30    0.69
   6  -6   5    1.62    0.50
  -6  -6  -5    1.61    0.54
  -6   6  -5    1.35    0.46
  -6   6  -5    2.05    0.56
   4  -7  -5   26.76    1.74
   4   7  -5   25.48    1.76
   4   7  -5   23.21    1.61
   3  -7  -5    1.31    0.54
  -3  -7   5    1.21    0.28
   3   7  -5    1.05    0.50
   3   7  -5    0.69    0.43
  -2  -7   5   19.49    0.93
   2  -7  -5   18.35    1.41
   2   7  -5   17.65    1.44
  -2   7   5   22.49    1.58
   2   7  -5   19.50    1.41
   1  -7  -5    9.46    1.09
  -1  -7   5    9.31    0.66
   1   7  -5    9.19    1.12
   1   7  -5    8.31    1.09
  -1   7   5    8.67    1.10
   0  -7   5   27.69    1.23
   0  -7  -5   26.82    1.65
   0   7  -5   26.18    1.75
   0   7   5   28.35    1.74
   0   7  -5   25.04    1.67
  -1  -7  -5    9.05    1.06
   1  -7   5   10.13    0.79
   1   7   5   11.53    1.19
  -1   7  -5   10.78    1.27
   2  -7   5   46.13    1.89
  -2  -7  -5   42.76    2.15
  -2   7  -5   42.69    2.27
   2   7   5   48.13    2.19
   3  -7   5   14.99    1.09
  -3  -7  -5   14.11    1.28
  -3   7  -5   13.55    1.07
   3   7   5   14.24    1.15
  -3   7  -5   13.39    1.39
   4  -7   5   37.05    1.87
  -4  -7  -5   36.54    2.04
   4   7   5   38.91    1.89
  -4   7  -5   41.47    2.23
  -4   7  -5   38.23    1.92
 -10   0   6   31.47    1.79
  -9   0   6    0.34    0.33
  -8   0   6   14.71    1.06
  -7   0   6   -0.12    0.18
  -6   0   6    4.17    0.55
   6   0  -6    4.54    0.59
   5   0  -6    0.14    0.17
   5   0  -6   -0.02    0.07
   5   0  -6   -0.02    0.10
  -5   0   6    0.15    0.18
  -4   0   6   20.44    0.91
  -4   0   6   22.25    0.95
   4   0  -6   21.69    0.68
   4   0  -6   21.22    0.97
   3   0  -6    0.07    0.08
   3   0  -6    0.03    0.05
  -3   0   6    0.21    0.14
   3   0  -6    0.03    0.14
  -3   0   6    0.07    0.11
  -2   0   6   21.00    0.81
   2   0  -6   20.76    0.66
  -2   0   6   21.78    0.83
   2   0  -6   21.34    0.66
  -1   0   6   -0.11    0.09
   1   0  -6   -0.06    0.09
  -1   0   6    0.02    0.11
   1   0  -6   -0.07    0.07
  -1   0   6    0.10    0.14
   0   0   6  543.78   11.18
   0   0   6  545.07   11.16
   0   0   6  553.33   11.16
   0   0  -6  569.97   11.10
   0   0  -6  550.84   11.03
   1   0   6   -0.13    0.10
  -1   0  -6    0.08    0.12
  -1   0  -6   -0.01    0.11
   1   0   6   -0.05    0.13
   1   0   6   -0.10    0.13
  -1   0  -6    0.20    0.16
   2   0   6  311.29    6.39
  -2   0  -6  316.38    6.41
  -2   0  -6  311.39    6.79
   2   0   6  311.99    6.69
  -2   0  -6  308.57    6.70
  -3   0  -6    0.26    0.20
  -3   0  -6   -0.12    0.14
   3   0   6   -0.13    0.15
   3   0   6   -0.06    0.05
  -4   0  -6  138.78    3.67
  -4   0  -6  141.34    3.66
   4   0   6  140.56    3.58
  -5   0  -6   -0.13    0.22
   5   0   6    0.21    0.25
  -5   0  -6   -0.34    0.17
   6   0   6   38.72    1.64
  -6   0  -6   35.85    1.66
  -6   0  -6   39.08    1.73
  -7   0  -6    0.35    0.28
   7   0   6   -0.12    0.15
  -7   0  -6   -0.03    0.27
  -8   0  -6    1.47    0.45
  -8   0  -6    0.36    0.34
   8   0   6    0.86    0.37
   9   0   6    0.38    0.35
  -9   0  -6    0.06    0.29
  -9   0  -6   -0.31    0.29
   9   0   6   -0.29    0.26
 -10  -1   6   -0.05    0.25
 -10   1   6    0.18    0.33
  -9  -1   6   16.96    1.17
  -9   1   6   16.18    1.23
  -8  -1   6    4.53    0.64
  -8   1   6    2.92    0.60
   7  -1  -6  119.92    3.20
  -7  -1   6  121.32    3.37
  -7   1   6  129.77    3.67
   6  -1  -6    0.32    0.20
  -6  -1   6   -0.04    0.15
  -6   1   6   -0.05    0.20
   6   1  -6    0.08    0.14
  -5  -1   6   96.40    2.54
  -5  -1   6  102.39    2.58
   5  -1  -6   98.87    2.63
   5   1  -6   94.96    2.60
  -5   1   6  102.20    2.87
   4  -1  -6    9.99    0.72
  -4  -1   6   10.44    0.55
  -4  -1   6    9.68    0.53
   4  -1  -6   10.37    0.63
   4   1  -6   10.20    0.59
  -4   1   6   10.64    0.73
  -3  -1   6  182.84    3.97
  -3  -1   6  184.82    3.99
   3  -1  -6  187.23    4.44
   3  -1  -6  191.31    4.26
  -3   1   6  187.32    4.37
   3   1  -6  184.35    4.10
   2  -1  -6    8.80    0.56
  -2  -1   6    8.83    0.40
  -2  -1   6    8.13    0.38
  -2   1   6    9.40    0.60
  -2   1   6    9.57    0.66
  -1  -1   6  160.03    3.43
  -1  -1   6  157.07    3.42
   1  -1  -6  163.29    3.74
  -1   1   6  158.30    3.77
  -1   1   6  167.71    3.79
   0  -1   6   12.64    0.54
   0  -1  -6   13.98    0.72
   0  -1   6   13.50    0.56
   0   1  -6   13.26    0.69
   0   1   6   13.30    0.77
   0   1   6   12.79    0.68
   1  -1   6   36.89    1.14
   1  -1   6   36.32    1.15
  -1  -1  -6   38.69    1.32
  -1   1  -6   37.22    1.20
  -1   1  -6   36.27    1.23
   1   1   6   37.83    1.27
  -1   1  -6   33.94    0.96
  -1   1  -6   35.90    1.20
   1   1   6   35.56    0.97
  -1   1  -6   37.06    1.01
   2  -1   6    2.82    0.37
   2  -1   6    2.30    0.29
  -2  -1  -6    3.61    0.47
   2  -1   6    2.39    0.33
   2   1   6    2.99    0.40
  -2   1  -6    2.49    0.36
  -2   1  -6    2.55    0.32
  -2   1  -6    2.74    0.33
  -3  -1  -6  140.10    3.58
   3  -1   6  138.26    3.11
  -3  -1  -6  134.45    3.53
   3  -1   6  139.68    3.41
   3   1   6  137.65    2.82
  -3   1  -6  135.51    3.48
   3   1   6  137.45    3.45
  -3   1  -6  137.26    3.39
  -3   1  -6  139.09    3.15
  -4  -1  -6   59.06    2.03
   4  -1   6   55.37    1.88
  -4  -1  -6   59.94    2.03
  -4  -1  -6   60.00    1.28
  -4   1  -6   59.70    1.93
   4   1   6   59.99    1.93
  -4   1  -6   58.33    1.99
  -4   1  -6   56.56    1.53
  -5  -1  -6    6.97    0.79
  -5  -1  -6    6.11    0.69
   5  -1   6    6.10    0.67
  -5   1  -6    7.11    0.75
   5   1   6    7.61    0.67
  -5   1  -6    6.37    0.37
  -5   1  -6    6.03    0.70
  -6  -1  -6   18.55    1.17
  -6  -1  -6   18.58    1.16
   6  -1   6   19.12    1.13
  -6   1  -6   20.24    1.22
   6   1   6   19.28    1.10
  -6   1  -6   19.06    0.64
  -6   1  -6   20.94    1.21
   7  -1   6   67.00    2.44
  -7  -1  -6   71.30    2.59
  -7  -1  -6   63.29    2.48
   7   1   6   65.84    2.34
  -7   1  -6   66.65    2.54
  -7   1  -6   68.16    2.52
   8  -1   6    0.81    0.39
   8  -1   6    0.76    0.38
  -8  -1  -6    0.81    0.39
  -8  -1  -6    0.87    0.43
   8   1   6    0.94    0.36
  -8   1  -6    0.34    0.34
  -8   1  -6    1.68    0.54
   9  -1   6   10.38    1.10
  -9  -1  -6    9.79    1.13
   9  -1   6   12.01    1.06
  -9  -1  -6    9.18    1.13
   9   1   6    8.56    0.94
  -9   1  -6   11.83    1.27
   9   1   6   10.39    0.93
  -9   1  -6   10.13    1.16
  -9  -2   6    0.16    0.24
  -9   2   6   -0.09    0.29
  -8  -2   6   12.80    0.89
   8  -2  -6   10.93    0.87
  -8   2   6   13.54    1.08
  -7  -2   6    0.17    0.21
   7  -2  -6    0.04    0.28
  -7   2   6   -0.13    0.21
  -6  -2   6    5.46    0.47
   6  -2  -6    5.49    0.63
  -6  -2   6    5.55    0.55
  -6   2   6    3.99    0.62
   5  -2  -6   65.65    2.12
  -5  -2   6   65.47    1.74
  -5  -2   6   62.06    1.72
  -5   2   6   64.16    2.23
   5   2  -6   64.70    1.81
  -4  -2   6   66.81    1.63
   4  -2  -6   69.79    2.15
  -4  -2   6   67.93    1.63
  -4   2   6   66.66    2.22
   4   2  -6   67.79    1.74
   3  -2  -6    3.01    0.44
   3   2  -6    3.95    0.26
  -3   2   6    3.15    0.45
   2  -2  -6   63.19    1.97
  -2   2   6   64.51    1.98
   1  -2  -6    7.01    0.59
  -1   2   6    7.58    0.58
   1   2  -6    6.56    0.58
   1   2  -6    6.93    0.60
   0  -2  -6  161.80    3.97
   0  -2   6  161.34    3.42
   0  -2   6  164.12    3.42
   0   2  -6  159.66    3.93
   0   2  -6  166.04    3.55
   0   2  -6  158.60    3.96
   0   2   6  165.18    3.89
   1  -2   6    3.31    0.29
   1  -2   6    3.49    0.31
  -1  -2  -6    3.47    0.46
  -1   2  -6    3.33    0.43
  -1   2  -6    3.01    0.41
   1   2   6    2.92    0.39
  -1   2  -6    3.93    0.34
  -2  -2  -6   65.75    2.14
   2  -2   6   68.65    1.88
   2  -2   6   63.89    1.88
  -2   2  -6   68.32    1.96
  -2   2  -6   66.96    1.57
  -2   2  -6   69.49    2.01
   2   2   6   71.26    2.05
  -2   2  -6   69.31    1.63
   3  -2   6   18.04    0.88
  -3  -2  -6   18.57    1.04
  -3   2  -6   18.40    0.80
  -3   2  -6   19.54    0.87
   3   2   6   17.52    0.92
  -3   2  -6   16.09    0.88
   4  -2   6   63.37    2.08
  -4  -2  -6   65.91    2.22
  -4  -2  -6   67.99    2.27
   4   2   6   68.13    2.10
  -4   2  -6   63.35    1.99
  -4   2  -6   65.75    1.90
  -4   2  -6   66.75    2.17
  -5  -2  -6   36.05    1.62
   5  -2   6   31.71    1.44
  -5  -2  -6   35.18    1.56
   5   2   6   32.37    1.40
  -5   2  -6   33.17    1.42
  -5   2  -6   33.24    1.19
  -5   2  -6   31.15    1.48
  -6  -2  -6   23.84    1.34
  -6  -2  -6   24.55    1.38
   6  -2   6   23.74    1.30
  -6   2  -6   25.24    1.38
   6   2   6   23.41    1.20
  -6   2  -6   22.38    1.24
  -6   2  -6   23.03    0.95
   7  -2   6    7.36    0.85
  -7  -2  -6    8.40    0.91
  -7  -2  -6    7.12    0.88
  -7   2  -6    8.97    0.98
  -7   2  -6    7.80    0.87
   7   2   6    7.94    0.82
   8  -2   6   22.93    1.43
   8  -2   6   21.18    1.38
  -8  -2  -6   19.87    1.39
  -8  -2  -6   21.87    1.47
  -8   2  -6   19.07    1.39
   8   2   6   20.45    1.20
  -8   2  -6   19.41    1.33
   9  -2   6   -0.13    0.31
  -9  -2  -6   -0.29    0.29
  -9  -2  -6   -0.20    0.24
  -9   2  -6    0.13    0.33
  -9   2  -6   -0.09    0.32
  -9  -3   6    5.27    0.73
  -9   3   6    5.75    0.92
   8  -3  -6    3.24    0.61
  -8  -3   6    4.33    0.58
  -8   3   6    5.04    0.82
   7  -3  -6   41.74    1.84
  -7  -3   6   40.84    1.50
  -7   3   6   41.16    1.94
  -6  -3   6    2.50    0.34
   6  -3  -6    2.50    0.51
  -6   3   6    1.67    0.47
  -5  -3   6   74.51    1.86
  -5  -3   6   78.21    1.88
   5  -3  -6   77.44    2.55
  -5   3   6   77.92    2.62
   4  -3  -6   37.99    1.60
  -4   3   6   36.01    1.56
   4   3  -6   37.75    1.00
   3  -3  -6  132.68    3.53
  -3   3   6  129.17    3.49
   3   3  -6  124.05    2.59
   3   3  -6  128.89    3.68
   2  -3  -6   26.33    1.24
   2   3  -6   21.90    1.21
  -2   3   6   25.14    1.18
   2   3  -6   24.62    1.24
   1  -3  -6  163.64    4.21
   1   3  -6  166.82    4.26
  -1   3   6  169.38    4.13
   1   3  -6  169.24    3.45
   1   3  -6  165.98    4.29
   0  -3   6    0.26    0.09
   0  -3  -6    0.22    0.25
   0  -3   6    0.11    0.08
   0   3   6    0.05    0.13
   0   3  -6    0.36    0.22
   0   3  -6    0.00    0.10
   0   3  -6    0.20    0.17
   1  -3   6  123.05    2.93
  -1  -3  -6  124.52    3.44
   1  -3   6  125.20    2.90
  -1   3  -6  126.91    3.41
  -1   3  -6  131.03    3.02
   1   3   6  128.93    3.27
   2  -3   6   60.59    1.84
  -2  -3  -6   64.85    2.18
   2  -3   6   61.21    1.80
  -2   3  -6   63.48    1.89
  -2   3  -6   64.82    2.08
   2   3   6   62.87    1.34
   2   3   6   65.29    1.99
   3  -3   6   97.89    2.61
  -3  -3  -6   96.70    2.90
  -3   3  -6   97.32    2.67
   3   3   6   94.66    2.64
   3   3   6   95.64    2.35
  -3   3  -6   93.64    2.69
  -3   3  -6   79.51    2.11
  -4  -3  -6   62.59    2.20
  -4  -3  -6   66.03    2.32
   4  -3   6   60.04    2.05
  -4   3  -6   62.90    2.14
   4   3   6   62.66    2.02
   4   3   6   60.35    1.59
  -4   3  -6   60.12    1.82
  -4   3  -6   64.04    2.05
  -5  -3  -6   44.29    1.91
  -5  -3  -6   46.27    1.87
   5  -3   6   46.15    1.81
  -5   3  -6   45.63    1.66
  -5   3  -6   46.30    1.88
   5   3   6   43.26    1.67
  -5   3  -6   42.13    1.61
  -6  -3  -6   11.78    0.95
  -6  -3  -6   10.68    0.94
   6  -3   6   11.04    0.92
  -6   3  -6   10.16    0.74
  -6   3  -6   11.70    0.85
   6   3   6   10.06    0.80
  -6   3  -6   12.21    0.98
  -7  -3  -6   20.39    1.31
   7  -3   6   19.98    1.32
   7  -3   6   18.94    1.29
  -7  -3  -6   21.63    1.43
  -7   3  -6   19.53    1.25
  -7   3  -6   23.81    1.12
   7   3   6   21.46    1.15
  -7   3  -6   20.55    1.37
  -8  -3  -6    0.05    0.31
  -8  -3  -6   -0.02    0.27
   8  -3   6    0.12    0.35
  -8   3  -6   -0.21    0.25
  -8   3  -6    0.05    0.27
   9  -3   6   -0.16    0.33
  -9  -3  -6   -0.13    0.33
  -9  -3  -6   -0.10    0.38
  -9   3  -6    0.44    0.40
   8  -4  -6   35.27    1.88
  -8  -4   6   39.97    1.59
  -8   4   6   37.27    2.00
  -7  -4   6    0.29    0.21
   7  -4  -6    0.50    0.36
  -7   4   6    0.57    0.31
  -6  -4   6   69.73    1.89
   6  -4  -6   66.08    2.55
  -6   4   6   72.21    2.66
  -5  -4   6    8.90    0.41
   5  -4  -6   10.72    0.93
  -5   4   6    9.45    0.97
   4  -4  -6  128.00    3.73
   4   4  -6  131.17    3.92
  -4   4   6  125.48    3.67
   3  -4  -6   10.75    0.86
   3   4  -6    8.27    0.88
   3   4  -6   10.05    0.90
  -3   4   6   11.86    0.84
   2  -4  -6   18.32    1.14
   2   4  -6   18.57    1.17
  -2   4   6   18.13    1.05
   2   4  -6   21.40    1.22
   1  -4  -6   16.18    1.04
   1   4  -6   14.60    1.00
  -1   4   6   14.42    0.89
   1   4  -6   13.38    0.50
   1   4  -6   17.15    1.07
   0  -4   6    5.99    0.34
   0  -4   6    5.86    0.33
   0  -4  -6    6.50    0.76
   0   4   6    6.59    0.59
   0   4  -6    5.80    0.70
   0   4  -6    4.86    0.63
   0   4  -6    6.87    0.42
   1  -4   6    9.38    0.54
  -1  -4  -6   11.74    0.90
   1  -4   6   10.82    0.58
  -1   4  -6   10.12    0.60
  -1   4  -6   11.16    0.86
   1   4   6   11.01    0.74
   2  -4   6    1.02    0.26
   2  -4   6    0.89    0.26
  -2  -4  -6    1.33    0.42
   2   4   6    1.04    0.28
   2   4   6    0.87    0.27
  -2   4  -6    0.91    0.24
  -2   4  -6    0.61    0.24
  -3  -4  -6    4.84    0.69
   3  -4   6    4.98    0.56
  -3   4  -6    6.12    0.65
   3   4   6    5.54    0.49
   3   4   6    4.87    0.56
  -3   4  -6    5.15    0.66
  -4  -4  -6   85.90    2.74
  -4  -4  -6   81.32    2.81
   4  -4   6   82.89    2.59
   4   4   6   80.70    2.41
  -4   4  -6   81.13    2.66
  -4   4  -6   84.27    2.67
   4   4   6   80.46    2.24
   5  -4   6    0.79    0.34
  -5  -4  -6    0.75    0.36
  -5  -4  -6    0.75    0.38
  -5   4  -6    0.72    0.34
   5   4   6    0.99    0.28
  -5   4  -6    0.93    0.32
   5   4   6    1.03    0.22
  -6  -4  -6   51.12    2.22
   6  -4   6   49.86    2.09
   6  -4   6   46.20    2.04
  -6  -4  -6   47.51    2.03
  -6   4  -6   47.47    2.10
  -6   4  -6   47.45    1.91
   7  -4   6    0.19    0.35
  -7  -4  -6    0.15    0.29
  -7  -4  -6   -0.04    0.26
  -7   4  -6   -0.06    0.20
  -7   4  -6   -0.51    0.20
   8  -4   6   70.02    2.82
  -8  -4  -6   65.09    2.82
  -8   4  -6   63.85    2.82
   7  -5  -6    1.29    0.53
  -7  -5   6    1.37    0.30
  -7   5   6    1.35    0.46
  -6  -5   6    0.22    0.16
   6  -5  -6    0.30    0.36
  -6   5   6    0.10    0.28
   5  -5  -6    3.06    0.62
  -5  -5   6    2.86    0.26
  -5   5   6    3.02    0.61
   5   5  -6    2.77    0.65
   4  -5  -6    8.83    0.95
   4   5  -6    9.03    1.02
  -4   5   6    9.39    0.86
   3  -5  -6   59.03    2.36
   3   5  -6   60.90    2.42
  -3   5   6   58.95    2.21
   3   5  -6   64.23    2.54
   2  -5  -6   14.08    1.08
  -2   5   6   12.71    0.91
   2   5  -6   15.17    1.11
   2   5  -6   14.18    1.13
  -1  -5   6   85.37    1.89
   1  -5  -6   82.84    2.85
  -1  -5   6   82.15    1.90
   1   5  -6   81.20    2.83
   1   5  -6   86.54    2.99
  -1   5   6   81.57    2.56
   0  -5  -6    8.93    0.96
   0  -5   6    9.10    0.51
   0  -5   6    9.43    0.51
   0   5  -6   10.02    0.57
   0   5   6   10.35    0.74
   0   5  -6    8.79    0.97
   0   5  -6    9.21    0.96
  -1  -5  -6  121.71    3.67
   1  -5   6  120.91    3.00
   1   5   6  119.27    3.23
  -1   5  -6  119.08    3.71
  -1   5  -6  124.18    3.12
  -2  -5  -6    0.53    0.34
   2  -5   6   -0.03    0.20
   2   5   6    0.42    0.21
  -2   5  -6   -0.34    0.22
  -2   5  -6    0.36    0.22
   2   5   6   -0.06    0.18
  -3  -5  -6   37.06    1.81
   3  -5   6   37.08    1.52
  -3   5  -6   36.41    1.56
   3   5   6   37.82    1.42
  -3   5  -6   36.42    1.77
   3   5   6   36.36    1.07
   3   5   6   39.45    1.58
  -4  -5  -6    4.77    0.77
   4  -5   6    4.92    0.67
   4  -5   6    5.13    0.68
  -4  -5  -6    4.39    0.66
  -4   5  -6    3.97    0.66
   4   5   6    4.26    0.55
  -4   5  -6    4.49    0.65
   5  -5   6    8.11    0.88
  -5  -5  -6    8.57    1.02
  -5  -5  -6    9.31    0.97
   5  -5   6    8.10    0.88
  -5   5  -6    7.66    0.90
   5   5   6    6.90    0.58
  -5   5  -6    7.56    0.90
   6  -5   6    0.37    0.35
  -6  -5  -6    0.60    0.39
  -6  -5  -6    0.24    0.34
  -6   5  -6    0.32    0.34
  -6   5  -6    0.78    0.42
   7  -5   6    1.22    0.50
  -7  -5  -6    1.05    0.51
  -7   5  -6    1.51    0.47
  -7   5  -6    1.04    0.51
   6  -6  -6   30.58    1.87
  -6   6   6   31.89    1.79
   5  -6  -6    7.89    1.02
  -5   6   6    8.07    0.95
   5   6  -6    7.51    1.04
   4  -6  -6   51.16    2.34
   4   6  -6   50.13    2.41
  -4   6   6   48.54    2.07
  -3  -6   6    4.54    0.28
   3  -6  -6    4.91    0.81
   3   6  -6    3.88    0.73
   3   6  -6    5.37    0.88
  -3   6   6    3.87    0.64
  -2  -6   6   27.49    0.87
   2  -6  -6   25.00    1.53
  -2   6   6   28.66    1.39
   2   6  -6   26.32    1.60
   2   6  -6   28.61    1.72
  -1  -6   6    4.13    0.36
  -1  -6   6    3.73    0.33
   1  -6  -6    3.66    0.69
  -1   6   6    3.98    0.57
   1   6  -6    2.90    0.62
   1   6  -6    3.81    0.71
   0  -6  -6   94.89    3.28
   0  -6   6   94.05    2.49
   0  -6   6   93.90    2.49
   0   6  -6   89.93    3.28
   0   6   6   99.38    3.30
   0   6  -6   99.40    3.46
   1  -6   6    4.46    0.52
   1  -6   6    4.66    0.52
  -1  -6  -6    4.37    0.74
  -1   6  -6    4.57    0.55
  -1   6  -6    2.20    0.57
  -1   6  -6    4.97    0.81
   1   6   6    3.41    0.63
  -2  -6  -6   17.72    1.30
   2  -6   6   18.54    1.02
   2  -6   6   17.78    1.00
  -2   6  -6   17.54    1.03
  -2   6  -6   15.73    1.27
   2   6   6   15.48    0.82
   2   6   6   17.49    1.17
  -3  -6  -6    6.87    0.91
   3  -6   6    6.92    0.79
   3   6   6    6.95    0.81
  -3   6  -6    8.18    0.86
  -3   6  -6    8.01    1.02
   4  -6   6   43.83    1.93
  -4  -6  -6   44.45    2.16
  -4   6  -6   41.43    1.93
   4   6   6   45.01    1.84
  -4   6  -6   45.84    2.19
  -5  -6  -6    7.45    1.02
   5  -6   6    7.55    0.93
  -5   6  -6    6.79    0.88
  -5   6  -6    6.70    0.93
  -6   6  -6   14.78    1.24
   4  -7  -6    9.93    1.21
   4   7  -6    9.51    1.22
   4   7  -6    8.22    1.18
   3  -7  -6   13.98    1.43
   3   7  -6   13.02    1.42
   3   7  -6    9.14    1.14
  -2  -7   6   24.76    1.00
   2  -7  -6   23.64    1.62
   2   7  -6   22.14    1.59
  -2   7   6   23.45    1.64
   2   7  -6   23.02    1.69
  -1  -7   6    4.33    0.50
   1  -7  -6    4.54    0.81
  -1   7   6    4.39    0.83
   1   7  -6    5.31    0.90
   1   7  -6    5.04    0.90
   0  -7  -6   12.75    1.30
   0  -7   6   12.46    0.81
   0   7   6   14.10    1.22
   0   7  -6   11.30    1.27
   0   7  -6   13.84    1.47
   1  -7   6   11.78    0.87
  -1  -7  -6   11.70    1.25
   1   7   6   14.61    1.21
  -1   7  -6   13.00    1.42
  -1   7  -6   10.81    1.25
  -2  -7  -6    0.83    0.46
   2  -7   6    0.94    0.41
  -2   7  -6    1.01    0.49
  -2   7  -6    1.17    0.36
   2   7   6    1.10    0.43
  -3  -7  -6   20.90    1.51
   3  -7   6   20.67    1.28
  -3   7  -6   20.85    1.59
   3   7   6   19.70    1.35
  -3   7  -6   18.47    1.25
 -10   0   7   -0.50    0.24
  -9   0   7    5.71    0.83
  -8   0   7   -0.10    0.25
  -7   0   7   32.38    1.50
   6   0  -7   -0.19    0.16
  -6   0   7    0.12    0.20
   5   0  -7  329.82    7.67
   5   0  -7  347.62    6.85
   5   0  -7  359.24    6.86
  -5   0   7  357.17    7.67
   4   0  -7    0.00    0.06
  -4   0   7    0.11    0.18
   4   0  -7    0.11    0.18
  -4   0   7    0.04    0.14
   4   0  -7    0.09    0.06
   3   0  -7  319.64    6.69
  -3   0   7  330.49    7.16
  -3   0   7  347.65    7.21
   3   0  -7  349.43    6.72
   3   0  -7  336.19    7.27
  -2   0   7   -0.12    0.10
   2   0  -7   -0.10    0.07
   2   0  -7    0.15    0.09
  -2   0   7   -0.17    0.09
   1   0  -7  276.24    5.64
  -1   0   7  271.70    5.85
  -1   0   7  265.56    5.85
   1   0  -7  273.69    5.61
   0   0  -7    0.07    0.13
   0   0  -7    0.05    0.10
   0   0   7    0.02    0.12
   0   0   7   -0.03    0.12
   0   0   7    0.08    0.11
   1   0   7   51.93    1.68
   1   0   7   52.94    1.61
  -1   0  -7   53.26    1.58
  -2   0  -7    0.03    0.09
   2   0   7   -0.04    0.09
  -2   0  -7    0.13    0.17
   2   0   7    0.11    0.10
  -3   0  -7    7.50    0.62
   3   0   7    7.19    0.59
   3   0   7    6.93    0.36
  -3   0  -7    6.33    0.64
  -3   0  -7    6.93    0.41
  -4   0  -7   -0.03    0.20
  -4   0  -7    0.26    0.24
   4   0   7    0.08    0.20
   5   0   7   16.36    1.01
  -5   0  -7   15.03    1.02
  -5   0  -7   16.98    1.03
  -6   0  -7   -0.23    0.23
  -6   0  -7    0.28    0.30
   6   0   7   -0.48    0.18
  -7   0  -7   82.72    2.92
   7   0   7   76.85    2.70
  -7   0  -7   77.54    2.82
  -8   0  -7   -0.11    0.28
  -8   0  -7   -0.24    0.27
   8   0   7   -0.23    0.26
   9   0   7   36.23    1.86
  -9   0  -7   35.55    1.97
  -9   0  -7   37.21    2.02
   9   0   7   35.48    1.84
  -9  -1   7   10.49    0.95
  -9   1   7   11.84    1.08
  -8  -1   7   32.92    1.53
  -8   1   7   27.91    1.57
  -7  -1   7    4.58    0.59
  -7   1   7    5.77    0.74
   6  -1  -7    0.71    0.25
  -6  -1   7    1.72    0.37
  -6   1   7    0.74    0.30
   5  -1  -7   16.27    0.81
  -5  -1   7   17.02    0.83
  -5  -1   7   16.51    0.81
   5   1  -7   15.63    0.82
  -5   1   7   16.76    0.99
  -4  -1   7   27.00    0.98
   4  -1  -7   26.66    1.24
  -4  -1   7   26.49    0.97
   4  -1  -7   27.18    1.06
  -4   1   7   26.08    1.19
   4   1  -7   24.54    1.01
  -3  -1   7    7.38    0.43
   3  -1  -7    6.73    0.51
  -3  -1   7    6.03    0.40
   3  -1  -7    6.54    0.58
   3   1  -7    4.96    0.40
  -3   1   7    5.32    0.56
   2  -1  -7   39.26    1.32
  -2  -1   7   38.96    1.14
  -2  -1   7   40.03    1.15
  -2   1   7   39.52    1.40
  -1  -1   7   22.34    0.79
   1  -1  -7   23.15    0.96
  -1  -1   7   20.68    0.76
  -1   1   7   22.64    0.98
   0  -1   7  167.41    3.73
   0  -1  -7  177.60    4.01
   0  -1   7  163.89    3.74
   0   1  -7  168.57    3.99
   0   1   7  164.93    3.96
   0   1   7  166.41    3.77
  -1  -1  -7   14.51    0.81
   1  -1   7   12.32    0.64
   1  -1   7   12.91    0.66
   1   1   7   13.00    0.53
   1   1   7   13.32    0.75
  -1   1  -7   12.83    0.52
  -1   1  -7   12.14    0.68
  -1   1  -7   13.39    0.50
   2  -1   7   92.63    2.51
  -2  -1  -7   95.89    2.69
  -2   1  -7   95.43    2.42
   2   1   7   97.21    2.64
  -2   1  -7   97.84    2.62
  -2   1  -7   97.43    2.49
   3  -1   7   12.56    0.61
  -3  -1  -7   12.67    0.85
  -3  -1  -7   13.61    0.87
   3  -1   7   13.04    0.78
  -3   1  -7   13.01    0.64
   3   1   7   12.96    0.80
   3   1   7   12.98    0.47
  -3   1  -7   11.89    0.79
  -3   1  -7   12.94    0.75
  -4  -1  -7  125.31    3.56
  -4  -1  -7  128.90    3.56
   4  -1   7  126.61    3.41
  -4   1  -7  127.64    3.51
  -4   1  -7  129.15    3.41
  -4   1  -7  128.22    2.97
   4   1   7  135.69    3.49
  -5  -1  -7   11.99    0.91
   5  -1   7   11.68    0.87
  -5  -1  -7   10.99    0.37
  -5  -1  -7    9.14    0.84
  -5   1  -7   10.38    0.84
  -5   1  -7   10.78    0.49
  -5   1  -7   10.89    0.83
   5   1   7   11.75    0.86
  -6  -1  -7   21.43    1.31
   6  -1   7   22.69    1.28
  -6  -1  -7   22.10    1.32
   6   1   7   23.60    1.27
  -6   1  -7   25.24    1.38
  -6   1  -7   21.14    1.25
   7  -1   7    6.77    0.83
  -7  -1  -7    7.25    0.91
  -7  -1  -7    8.38    0.99
   7   1   7    8.08    0.85
  -7   1  -7    7.77    0.92
  -7   1  -7    6.25    0.83
   8  -1   7    6.80    0.88
  -8  -1  -7    8.93    1.06
  -8  -1  -7    7.98    1.02
  -8   1  -7    9.15    1.08
   8   1   7   10.22    0.91
  -8   1  -7   10.48    1.12
  -9  -1  -7    0.60    0.42
   9  -1   7    0.25    0.36
  -9  -1  -7    1.38    0.54
   9  -1   7    0.85    0.38
  -9   1  -7    0.18    0.35
  -9   1  -7    0.48    0.36
   9   1   7    0.08    0.29
   9   1   7    1.02    0.41
  -9  -2   7   20.81    1.29
  -9   2   7   21.80    1.50
  -8  -2   7   21.96    1.19
  -8   2   7   20.39    1.39
   7  -2  -7   26.99    1.31
  -7  -2   7   27.31    1.22
  -7   2   7   26.78    1.48
  -6  -2   7    4.47    0.49
   6  -2  -7    4.57    0.58
  -6   2   7    2.96    0.56
   5  -2  -7   51.52    1.86
  -5  -2   7   53.86    1.54
  -5  -2   7   51.26    1.53
  -5   2   7   58.43    2.09
   5   2  -7   51.33    1.57
  -4  -2   7    1.88    0.24
   4  -2  -7    1.66    0.37
  -4  -2   7    1.82    0.22
   4   2  -7    1.91    0.26
  -4   2   7    2.02    0.45
   3  -2  -7   64.98    2.03
  -3  -2   7   61.34    1.43
  -3  -2   7   61.25    1.42
  -3   2   7   64.51    2.08
  -2  -2   7   17.70    0.49
  -2  -2   7   17.13    0.48
   2  -2  -7   17.89    0.96
  -2   2   7   19.09    0.99
   1  -2  -7  189.92    4.53
  -1  -2   7  185.30    3.86
  -1  -2   7  182.63    3.85
   1   2  -7  185.57    4.65
   1   2  -7  188.72    4.58
  -1   2   7  190.13    4.50
   0  -2   7    0.04    0.11
   0  -2  -7    0.46    0.27
   0  -2   7   -0.03    0.10
   0   2  -7   -0.07    0.12
   0   2  -7    0.13    0.13
   0   2  -7    0.00    0.20
   0   2   7   -0.51    0.14
   1  -2   7   57.69    1.62
   1  -2   7   59.10    1.65
  -1  -2  -7   60.14    1.98
  -1   2  -7   58.33    1.88
  -1   2  -7   59.58    1.91
   1   2   7   59.34    1.89
   1   2   7   56.99    1.45
  -1   2  -7   59.98    1.71
   2  -2   7    1.34    0.27
  -2  -2  -7    2.21    0.46
   2  -2   7    1.69    0.31
  -2   2  -7    1.81    0.16
  -2   2  -7    1.72    0.31
  -2   2  -7    2.30    0.37
   2   2   7    1.67    0.36
   3  -2   7   86.16    2.44
  -3  -2  -7   88.08    2.70
  -3   2  -7   86.87    2.41
   3   2   7   84.62    2.52
  -3   2  -7   83.25    2.49
  -3   2  -7   88.38    2.26
   4  -2   7   12.61    0.85
  -4  -2  -7   13.14    0.97
  -4  -2  -7   15.29    1.00
  -4   2  -7   11.23    0.83
   4   2   7   12.05    0.83
  -4   2  -7   11.76    0.74
  -4   2  -7   12.82    0.71
   5  -2   7   11.39    0.88
  -5  -2  -7   14.41    1.02
  -5  -2  -7   12.51    0.99
   5   2   7   12.85    0.89
  -5   2  -7   12.57    0.93
  -5   2  -7   13.83    0.88
  -5   2  -7   13.30    0.71
  -6  -2  -7    7.34    0.87
  -6  -2  -7    7.21    0.88
   6  -2   7    6.96    0.79
   6   2   7    7.43    0.79
  -6   2  -7    7.48    0.85
  -6   2  -7    8.18    0.75
  -6   2  -7    7.52    0.52
  -7  -2  -7   16.47    1.24
   7  -2   7   16.46    1.18
  -7  -2  -7   15.61    1.18
  -7   2  -7   17.26    1.24
  -7   2  -7   16.99    1.15
   7   2   7   15.78    1.06
  -8  -2  -7   13.35    1.16
   8  -2   7    9.46    1.04
   8  -2   7   13.10    1.09
  -8  -2  -7   11.84    1.22
   8   2   7   10.31    0.91
  -8   2  -7   10.12    1.14
  -8   2  -7    9.87    1.09
  -9  -2  -7   13.72    1.39
   9  -2   7   13.05    1.31
   9  -2   7   14.72    1.25
  -9  -2  -7   13.34    1.40
  -9   2  -7   11.65    1.30
  -9   2  -7   12.41    1.29
  -9  -3   7    2.91    0.55
  -9   3   7    2.33    0.61
   8  -3  -7   28.96    1.55
  -8  -3   7   29.97    1.37
  -8   3   7   28.70    1.71
   7  -3  -7    1.10    0.37
  -7  -3   7    0.25    0.21
  -7   3   7    0.60    0.36
  -6  -3   7   65.62    1.85
   6  -3  -7   63.18    2.34
  -6   3   7   67.49    2.52
  -5  -3   7   21.65    0.76
   5  -3  -7   21.69    1.22
  -5  -3   7   22.19    0.76
  -5   3   7   20.32    1.25
  -4  -3   7  183.80    3.61
  -4  -3   7  178.75    3.61
   4  -3  -7  184.29    4.70
   4   3  -7  181.50    3.82
  -4   3   7  186.12    4.76
   3  -3  -7    5.86    0.71
  -3   3   7    5.66    0.66
   3   3  -7    5.89    0.25
   2  -3  -7   56.14    1.98
   2   3  -7   49.73    2.01
   2   3  -7   55.77    2.05
   2   3  -7   54.12    1.22
  -2   3   7   55.10    1.94
   1  -3  -7    4.86    0.63
  -1   3   7    4.05    0.56
   1   3  -7    4.80    0.63
   1   3  -7    5.45    0.30
   1   3  -7    5.00    0.64
   0  -3  -7  121.39    3.45
   0  -3   7  122.00    2.75
   0  -3   7  125.68    2.75
   0   3  -7  126.36    3.49
   0   3   7  122.49    3.30
   0   3  -7  128.45    2.88
   0   3  -7  124.90    3.43
   1  -3   7   47.08    1.37
  -1  -3  -7   46.17    1.80
   1  -3   7   47.52    1.41
   1   3   7   45.49    1.67
  -1   3  -7   44.05    1.74
  -1   3  -7   47.31    1.77
  -1   3  -7   47.39    1.45
   2  -3   7   82.28    2.24
   2  -3   7   78.87    2.25
  -2  -3  -7   78.91    2.61
  -2   3  -7   81.37    2.52
  -2   3  -7   83.48    2.32
   2   3   7   84.93    2.47
  -3  -3  -7    0.27    0.25
   3  -3   7    0.17    0.19
  -3   3  -7    0.46    0.09
   3   3   7    0.05    0.19
  -3   3  -7    0.40    0.08
  -3   3  -7    0.17    0.19
  -3   3  -7    0.36    0.21
   3   3   7    0.18    0.14
   4  -3   7   33.68    1.43
  -4  -3  -7   33.70    1.63
  -4  -3  -7   31.01    1.51
  -4   3  -7   30.99    1.13
   4   3   7   28.99    1.34
   4   3   7   32.88    0.98
  -4   3  -7   32.70    1.37
  -4   3  -7   32.46    1.47
  -5  -3  -7    8.43    0.96
  -5  -3  -7    7.85    0.88
   5  -3   7    7.98    0.83
   5   3   7    8.87    0.74
  -5   3  -7    7.95    0.63
  -5   3  -7    8.49    0.68
  -5   3  -7   10.49    0.86
  -6  -3  -7   47.24    2.05
  -6  -3  -7   49.01    2.15
   6  -3   7   45.17    1.98
  -6   3  -7   50.17    2.11
  -6   3  -7   46.10    1.82
  -6   3  -7   47.74    1.71
   6   3   7   47.93    1.86
  -7  -3  -7   17.57    1.24
  -7  -3  -7   15.63    1.24
   7  -3   7   15.46    1.18
  -7   3  -7   14.21    1.16
   7   3   7   14.14    0.98
  -7   3  -7   11.21    1.19
  -8  -3  -7    9.83    1.17
   8  -3   7    8.06    1.02
   8  -3   7    7.41    0.98
  -8  -3  -7    7.70    0.98
  -8   3  -7    7.93    1.05
   8  -4  -7    0.38    0.42
  -8  -4   7   -0.15    0.20
  -8   4   7    0.00    0.30
  -7  -4   7   32.49    1.26
   7  -4  -7   34.40    1.79
  -7   4   7   33.93    1.84
  -6  -4   7    2.98    0.35
   6  -4  -7    3.95    0.66
  -6   4   7    2.40    0.58
   5  -4  -7    3.53    0.64
  -5  -4   7    3.82    0.25
  -5   4   7    2.75    0.56
   4  -4  -7    2.24    0.52
  -4   4   7    2.58    0.57
   3  -4  -7    0.78    0.40
   3   4  -7    0.49    0.34
  -3   4   7    0.97    0.34
   3   4  -7    0.23    0.22
   2  -4  -7    0.89    0.37
  -2   4   7   -0.05    0.20
   2   4  -7    0.08    0.18
   2   4  -7    0.14    0.27
   1  -4  -7   21.90    1.26
  -1   4   7   22.24    1.17
   1   4  -7   21.77    0.67
   1   4  -7   21.50    1.26
   1   4  -7   22.06    1.30
   0  -4   7    0.25    0.11
   0  -4   7    0.26    0.11
   0  -4  -7    0.15    0.23
   0   4  -7    0.31    0.29
   0   4  -7    0.23    0.12
   0   4   7    0.22    0.25
   0   4  -7    0.18    0.21
   1  -4   7   22.08    0.88
   1  -4   7   19.96    0.88
  -1  -4  -7   25.03    1.37
  -1   4  -7   24.14    0.96
  -1   4  -7   22.38    1.26
   1   4   7   23.99    1.16
  -1   4  -7   22.48    1.25
   2  -4   7    7.77    0.58
   2  -4   7    7.59    0.64
  -2  -4  -7    8.33    0.90
  -2   4  -7    9.19    0.66
   2   4   7    7.28    0.66
  -2   4  -7    7.62    0.82
  -3  -4  -7  202.85    5.36
   3  -4   7  206.52    4.91
   3   4   7  200.29    4.74
   3   4   7  207.04    4.98
  -3   4  -7  203.52    4.97
  -3   4  -7  199.37    5.18
   4  -4   7    2.99    0.52
  -4  -4  -7    4.13    0.71
  -4  -4  -7    3.98    0.63
  -4   4  -7    5.39    0.68
  -4   4  -7    4.04    0.60
   4   4   7    4.13    0.45
   4   4   7    4.28    0.57
  -5  -4  -7   54.26    2.15
   5  -4   7   46.42    1.96
  -5  -4  -7   50.57    2.21
   5   4   7   49.28    1.83
  -5   4  -7   46.61    1.92
  -5   4  -7   46.54    2.00
   6  -4   7    5.32    0.76
  -6  -4  -7    5.91    0.83
  -6  -4  -7    4.98    0.80
  -6   4  -7    4.53    0.66
  -6   4  -7    4.26    0.71
  -7  -4  -7   15.79    1.31
  -7  -4  -7   12.74    1.15
   7  -4   7   14.50    1.19
   7  -4   7   15.44    1.22
  -7   4  -7   15.63    1.24
   7  -5  -7    4.55    0.79
  -7  -5   7    3.46    0.44
  -7   5   7    4.44    0.80
   6  -5  -7   29.92    1.74
  -6  -5   7   31.54    1.16
  -6   5   7   30.29    1.72
   5  -5  -7    5.63    0.84
  -5   5   7    5.03    0.78
   4  -5  -7  121.43    3.82
   4   5  -7  123.33    4.01
  -4   5   7  114.50    3.63
   3  -5  -7    8.84    0.98
   3   5  -7    8.34    1.00
  -3   5   7    8.75    0.92
   3   5  -7    5.86    0.84
   2  -5  -7  107.33    3.49
   2   5  -7  109.08    3.53
  -2   5   7  109.77    3.30
   2   5  -7  111.04    3.64
  -1  -5   7    5.39    0.29
   1  -5  -7    3.98    0.68
   1   5  -7    5.66    0.82
  -1   5   7    4.74    0.63
   1   5  -7    5.01    0.74
   0  -5   7   63.97    1.72
   0  -5  -7   66.68    2.52
   0   5  -7   63.86    2.49
   0   5   7   62.13    2.17
   0   5  -7   66.82    2.58
   0   5  -7   65.62    1.80
   1  -5   7    0.97    0.24
  -1  -5  -7    0.55    0.40
  -1   5  -7    0.64    0.22
  -1   5  -7    0.73    0.37
   1   5   7    0.63    0.27
  -1   5  -7    0.66    0.37
   2  -5   7   26.80    1.16
  -2  -5  -7   23.75    1.45
  -2   5  -7   24.65    1.46
   2   5   7   25.44    1.31
  -2   5  -7   26.15    1.20
   2   5   7   26.32    1.23
   3  -5   7    0.45    0.27
  -3  -5  -7    1.41    0.46
  -3   5  -7    0.00    0.22
   3   5   7    0.84    0.27
  -3   5  -7    0.17    0.24
   3   5   7    0.28    0.21
  -4  -5  -7    0.93    0.37
  -4  -5  -7    0.36    0.38
   4  -5   7    0.89    0.36
  -4   5  -7    0.31    0.29
   4   5   7    0.55    0.25
  -4   5  -7    0.79    0.34
   5  -5   7    6.10    0.79
   5  -5   7    4.38    0.68
  -5  -5  -7    5.21    0.75
  -5  -5  -7    5.17    0.84
  -5   5  -7    6.48    0.85
  -5   5  -7    5.24    0.74
   6  -5   7   12.47    1.09
  -6  -5  -7   13.79    1.13
  -6  -5  -7   16.30    1.34
   6  -5   7   12.01    1.07
  -6   5  -7   10.89    0.98
  -6   5  -7   14.75    1.19
   5  -6  -7   11.86    1.25
  -5   6   7   12.29    1.08
   5   6  -7   14.05    1.50
   4  -6  -7    0.85    0.39
  -4   6   7    0.88    0.39
   4   6  -7    0.34    0.39
   3  -6  -7    8.12    1.03
   3   6  -7    5.45    0.89
   3   6  -7    8.50    1.06
  -3   6   7    7.75    0.89
   2  -6  -7    7.57    0.96
  -2  -6   7    7.38    0.37
   2   6  -7    7.34    0.98
   2   6  -7    6.33    0.92
  -2   6   7    7.66    0.85
   1  -6  -7   45.00    2.16
  -1  -6   7   44.58    1.33
   1   6  -7   44.89    2.18
   1   6  -7   47.48    2.27
  -1   6   7   46.96    1.86
   0  -6  -7    8.22    0.99
   0  -6   7    9.87    0.60
   0   6  -7    9.01    1.09
   0   6   7    8.36    0.74
   0   6  -7    9.35    1.10
   1  -6   7   35.74    1.37
  -1  -6  -7   36.06    1.90
   1   6   7   32.96    1.71
  -1   6  -7   37.37    1.95
  -1   6  -7   31.97    1.32
  -1   6  -7   32.30    1.86
  -2  -6  -7    3.64    0.73
   2  -6   7    3.83    0.53
   2  -6   7    4.00    0.54
   2   6   7    3.47    0.61
  -2   6  -7    3.96    0.57
  -2   6  -7    3.06    0.68
  -3  -6  -7   55.49    2.48
   3  -6   7   56.54    2.10
   3  -6   7   52.73    2.05
  -3   6  -7   53.70    2.46
   3   6   7   55.53    2.15
  -3   6  -7   58.15    2.17
   4  -6   7    0.29    0.34
  -4  -6  -7   -0.03    0.34
   4  -6   7    0.42    0.38
   4   6   7    0.04    0.23
  -4   6  -7    0.27    0.33
  -4   6  -7   -0.10    0.22
   5  -6   7   15.65    1.20
  -5  -6  -7   13.16    1.38
  -5   6  -7   14.48    1.16
  -5   6  -7   12.19    1.28
   3  -7  -7    4.49    0.85
   3   7  -7    4.09    0.80
   3   7  -7    4.81    0.92
   2  -7  -7   29.56    1.86
   2   7  -7   25.65    1.76
   2   7  -7   26.41    1.83
  -1  -7   7    1.51    0.32
   1  -7  -7    0.84    0.51
  -1   7   7    0.93    0.49
   1   7  -7    0.73    0.46
   1   7  -7    1.67    0.60
   0  -7  -7   14.10    1.29
   0  -7   7   13.69    0.83
   0   7  -7   11.20    1.32
   0   7  -7   13.43    1.40
   0   7   7   13.91    1.40
   1  -7   7    3.27    0.49
  -1  -7  -7    2.82    0.71
   1   7   7    3.23    0.69
  -1   7  -7    3.52    0.75
  -1   7  -7    3.79    0.80
  -2  -7  -7   18.56    1.47
   2  -7   7   16.37    1.06
   2   7   7   15.17    1.22
  -2   7  -7   17.22    1.44
  -2   7  -7   16.28    1.43
  -2   7  -7   16.31    1.06
  -9   0   8    0.03    0.26
  -8   0   8   86.41    2.93
  -7   0   8    0.02    0.22
  -6   0   8   81.06    2.55
  -5   0   8   -0.08    0.18
   5   0  -8    0.15    0.19
  -4   0   8   76.29    2.22
   4   0  -8   71.28    2.23
  -3   0   8   -0.13    0.14
   3   0  -8    0.02    0.05
   3   0  -8   -0.07    0.15
   3   0  -8   -0.05    0.05
  -3   0   8    0.06    0.13
  -2   0   8    0.77    0.22
  -2   0   8    0.25    0.17
   2   0  -8    0.64    0.13
   1   0  -8    0.04    0.10
  -1   0   8   -0.22    0.13
  -1   0   8    0.17    0.17
   1   0  -8   -0.07    0.11
   0   0   8   41.35    1.39
   0   0  -8   40.01    1.26
   1   0   8   -0.02    0.14
  -1   0  -8   -0.02    0.13
   2   0   8  114.93    3.11
  -2   0  -8  125.23    3.12
  -2   0  -8  122.34    2.85
   2   0   8  117.12    2.88
  -3   0  -8    0.21    0.12
   3   0   8    0.05    0.09
  -3   0  -8   -0.38    0.14
   3   0   8   -0.04    0.20
  -3   0  -8   -0.01    0.19
  -4   0  -8   69.32    2.27
  -4   0  -8   67.02    1.77
  -4   0  -8   68.05    2.32
   4   0   8   64.31    2.19
   5   0   8    0.24    0.26
  -5   0  -8    0.16    0.25
  -5   0  -8    0.02    0.22
  -6   0  -8  254.81    6.42
   6   0   8  256.41    6.26
  -6   0  -8  245.57    6.28
  -7   0  -8   -0.06    0.27
  -7   0  -8   -0.19    0.26
   7   0   8   -0.01    0.27
  -8   0  -8   21.72    1.48
  -8   0  -8   22.87    1.53
   8   0   8   22.14    1.42
   9   0   8   -0.07    0.31
  -9   0  -8   -0.31    0.29
  -9   0  -8    0.07    0.35
  -9  -1   8    0.52    0.34
  -9   1   8    0.43    0.36
  -8  -1   8    7.01    0.82
  -8   1   8    6.15    0.85
  -7  -1   8   13.68    0.91
  -7   1   8   13.52    1.04
  -6  -1   8    3.50    0.50
   6  -1  -8    2.85    0.39
  -6   1   8    3.31    0.58
  -5  -1   8   90.16    2.50
  -5  -1   8   95.80    2.55
   5  -1  -8   91.42    2.46
  -5   1   8   93.60    2.82
   5   1  -8   90.72    2.56
   4  -1  -8   13.38    0.72
  -4  -1   8   13.39    0.69
  -4  -1   8   14.75    0.74
   4   1  -8   13.69    0.75
  -4   1   8   15.00    0.93
  -3  -1   8  125.79    3.05
   3  -1  -8  135.54    3.52
  -3  -1   8  129.10    3.07
   3  -1  -8  127.61    3.16
  -3   1   8  133.11    3.42
   3   1  -8  126.19    3.14
   2  -1  -8   12.71    0.71
  -2  -1   8   13.12    0.63
  -2  -1   8   13.66    0.63
  -2   1   8   14.91    0.83
  -1  -1   8  360.13    7.54
   1  -1  -8  373.26    7.77
  -1  -1   8  348.17    7.51
  -1   1   8  368.17    7.87
   0  -1   8    4.24    0.38
   0  -1   8    3.96    0.42
   0  -1  -8    4.02    0.49
   0   1   8    3.98    0.49
   0   1   8    4.61    0.45
   0   1  -8    5.02    0.53
  -1  -1  -8   97.70    2.66
   1  -1   8   90.98    2.48
   1  -1   8   95.26    2.48
   1   1   8   91.97    2.25
   1   1   8   92.87    2.62
  -1   1  -8   95.82    2.15
  -1   1  -8   95.27    2.19
  -1   1  -8   96.05    2.56
   2  -1   8   35.63    1.33
  -2  -1  -8   37.79    1.48
   2   1   8   37.30    1.44
  -2   1  -8   36.09    1.39
   2   1   8   34.56    1.17
  -2   1  -8   34.81    1.28
  -2   1  -8   35.96    1.21
  -3  -1  -8   80.09    2.54
   3  -1   8   81.59    2.39
  -3  -1  -8   78.27    2.48
   3   1   8   77.11    1.88
  -3   1  -8   78.45    2.44
  -3   1  -8   78.40    2.26
   3   1   8   79.20    2.42
  -3   1  -8   78.60    2.20
   4  -1   8   33.52    1.44
  -4  -1  -8   31.24    1.50
  -4  -1  -8   31.50    1.49
   4   1   8   32.36    1.44
  -4   1  -8   34.38    1.40
  -4   1  -8   30.98    1.46
  -5  -1  -8   12.12    0.97
   5  -1   8   13.05    0.93
  -5  -1  -8   11.16    0.94
  -5   1  -8   13.40    0.92
  -5   1  -8   11.55    0.92
   5   1   8   13.32    0.93
   6  -1   8    3.10    0.57
  -6  -1  -8    3.31    0.64
  -6  -1  -8    3.99    0.66
  -6   1  -8    3.52    0.58
   6   1   8    3.32    0.59
  -6   1  -8    3.98    0.67
   7  -1   8    0.31    0.34
  -7  -1  -8    0.60    0.34
  -7  -1  -8    0.66    0.36
   7   1   8    0.35    0.33
  -7   1  -8   -0.15    0.27
  -7   1  -8    0.60    0.32
   8  -1   8    6.21    0.88
  -8  -1  -8    7.59    1.03
  -8  -1  -8    6.59    0.94
  -8   1  -8    5.82    0.93
   8   1   8    7.40    0.91
  -8   1  -8    7.84    0.99
   9  -1   8    4.92    0.85
   9  -1   8    3.79    0.78
  -9  -1  -8    4.14    0.83
  -9  -1  -8    3.00    0.70
  -9   1  -8    3.29    0.74
  -9   1  -8    3.20    0.70
   9   1   8    3.30    0.67
  -9  -2   8    6.46    0.82
  -9   2   8    5.16    0.86
  -8  -2   8   37.70    1.63
  -8   2   8   35.63    1.87
  -7  -2   8    4.17    0.53
   7  -2  -8    3.72    0.62
  -7   2   8    2.88    0.58
  -6  -2   8   27.88    1.15
   6  -2  -8   30.40    1.35
  -6   2   8   30.28    1.54
   5  -2  -8    1.98    0.38
  -5  -2   8    2.64    0.35
  -5  -2   8    2.38    0.32
  -5   2   8    2.62    0.53
   4  -2  -8   24.45    1.16
  -4  -2   8   22.84    0.83
  -4  -2   8   25.51    0.86
  -4   2   8   22.37    1.23
   4   2  -8   24.53    0.91
   3  -2  -8    0.80    0.28
  -3  -2   8    0.98    0.17
  -3  -2   8    1.11    0.17
  -3   2   8    0.73    0.30
  -2  -2   8   81.22    1.94
  -2  -2   8   84.39    1.96
   2  -2  -8   88.11    2.54
  -2   2   8   84.69    2.55
  -1  -2   8   17.19    0.65
   1  -2  -8   16.30    0.94
  -1  -2   8   16.06    0.61
   1   2  -8   16.04    0.97
  -1   2   8   15.23    0.92
   0  -2   8   62.87    1.66
   0  -2   8   58.65    1.64
   0  -2  -8   61.33    2.05
   0   2  -8   62.34    1.75
   0   2  -8   63.13    2.06
   0   2   8   61.69    2.00
  -1  -2  -8    4.13    0.58
   1  -2   8    5.77    0.46
   1  -2   8    4.99    0.42
  -1   2  -8    4.96    0.58
  -1   2  -8    4.88    0.43
  -1   2  -8    4.66    0.55
   1   2   8    5.08    0.33
   1   2   8    5.17    0.60
   2  -2   8  110.56    2.87
  -2  -2  -8  108.82    3.18
  -2   2  -8  109.90    3.03
  -2   2  -8  108.97    2.28
   2   2   8  114.98    3.11
  -2   2  -8  110.00    2.27
  -2   2  -8  112.92    2.97
  -2   2  -8  110.26    3.01
   3  -2   8   27.67    1.22
  -3  -2  -8   29.34    1.42
   3   2   8   27.05    1.28
  -3   2  -8   28.32    1.18
  -3   2  -8   28.44    1.02
  -3   2  -8   26.08    1.24
  -4  -2  -8   13.56    0.99
  -4  -2  -8   12.69    0.99
   4  -2   8   13.11    0.88
  -4   2  -8   12.80    0.76
  -4   2  -8   12.85    0.75
   4   2   8   13.45    0.91
  -4   2  -8   15.33    0.98
  -5  -2  -8    1.58    0.49
   5  -2   8    1.61    0.41
  -5  -2  -8    1.16    0.40
  -5   2  -8    2.06    0.33
  -5   2  -8    1.87    0.48
  -5   2  -8    1.45    0.38
   5   2   8    1.23    0.38
  -6  -2  -8   35.94    1.84
   6  -2   8   40.73    1.84
  -6  -2  -8   39.67    1.91
  -6   2  -8   39.53    1.71
  -6   2  -8   42.62    1.93
   6   2   8   41.22    1.78
   7  -2   8    0.59    0.38
  -7  -2  -8    0.50    0.37
  -7  -2  -8    0.91    0.42
  -7   2  -8    1.35    0.44
   7   2   8    0.84    0.36
  -7   2  -8    1.81    0.52
   8  -2   8    3.31    0.69
  -8  -2  -8    1.63    0.52
  -8  -2  -8    2.46    0.61
  -8   2  -8    3.60    0.72
  -8   2  -8    2.73    0.58
  -8  -3   8    0.10    0.19
  -8   3   8    0.39    0.36
   7  -3  -8    8.39    0.90
  -7  -3   8    8.96    0.66
  -7   3   8    8.69    1.06
  -6  -3   8   11.73    0.65
   6  -3  -8   11.62    0.94
  -6   3   8   14.53    1.12
   5  -3  -8   51.05    2.00
  -5  -3   8   49.00    1.39
  -5   3   8   54.15    2.14
   4  -3  -8    6.27    0.74
  -4  -3   8    6.87    0.30
  -4  -3   8    7.43    0.32
  -4   3   8    9.19    0.94
   4   3  -8    6.89    0.36
   3  -3  -8   19.17    1.14
   3   3  -8   20.10    0.61
  -3   3   8   18.90    1.14
   2  -3  -8    6.28    0.73
   2   3  -8    6.36    0.32
  -2   3   8    6.35    0.72
   2   3  -8    6.12    0.74
  -1  -3   8   50.89    1.25
  -1  -3   8   51.03    1.25
   1  -3  -8   50.93    1.97
   1   3  -8   51.10    1.36
  -1   3   8   51.82    1.89
   1   3  -8   51.81    1.98
   1   3  -8   53.12    2.05
   0  -3   8    9.89    0.49
   0  -3  -8    8.88    0.80
   0  -3   8    9.68    0.49
   0   3  -8    9.12    0.52
   0   3  -8    9.57    0.80
   0   3   8   10.73    0.76
   0   3  -8    8.91    0.79
   1  -3   8   61.65    1.75
   1  -3   8   57.27    1.74
  -1  -3  -8   63.26    2.23
  -1   3  -8   61.78    2.15
  -1   3  -8   62.48    1.82
  -1   3  -8   62.32    2.16
   1   3   8   62.80    2.10
  -2  -3  -8    1.11    0.43
   2  -3   8    1.32    0.29
  -2   3  -8    1.51    0.36
  -2   3  -8    1.53    0.33
  -2   3  -8    1.39    0.36
   2   3   8    1.64    0.38
   3  -3   8   77.21    2.36
  -3  -3  -8   77.95    2.68
  -3   3  -8   76.44    2.46
   3   3   8   78.12    2.48
  -3   3  -8   80.22    2.45
  -4  -3  -8    2.60    0.56
   4  -3   8    1.61    0.40
  -4  -3  -8    2.05    0.47
   4   3   8    2.40    0.46
  -4   3  -8    2.58    0.47
  -4   3  -8    1.63    0.41
   4   3   8    1.91    0.24
  -5  -3  -8   42.65    2.03
   5  -3   8   47.12    1.93
  -5  -3  -8   45.97    2.03
   5   3   8   49.10    1.89
  -5   3  -8   48.89    2.00
   6  -3   8    5.37    0.77
  -6  -3  -8    5.72    0.80
  -6  -3  -8    6.58    0.90
   6   3   8    5.54    0.72
  -6   3  -8    5.66    0.81
  -6   3  -8    5.93    0.63
  -7  -3  -8   45.88    2.22
   7  -3   8   42.79    2.05
  -7  -3  -8   40.65    2.05
  -7   3  -8   43.34    2.11
   7   3   8   42.88    1.86
   8  -3   8    5.10    0.82
  -8  -3  -8    7.20    1.00
   8  -3   8    5.77    0.90
  -8  -3  -8    5.43    0.93
  -8   3  -8    4.81    0.88
  -8  -4   8    3.53    0.52
  -8   4   8    2.47    0.65
   7  -4  -8    0.75    0.42
  -7  -4   8    0.48    0.19
  -7   4   8    0.63    0.31
  -6  -4   8   22.59    0.88
   6  -4  -8   23.00    1.47
  -6   4   8   24.91    1.52
  -5  -4   8    0.85    0.15
   5  -4  -8    0.55    0.41
  -5   4   8    0.71    0.36
   4  -4  -8   62.27    2.42
  -4   4   8   64.84    2.44
   3  -4  -8    3.11    0.59
  -3   4   8    2.47    0.52
   3   4  -8    2.63    0.61
   2  -4  -8  196.45    5.19
   2   4  -8  203.64    5.40
  -2   4   8  197.46    5.09
   2   4  -8  194.41    5.26
  -1  -4   8    4.24    0.23
  -1  -4   8    4.12    0.24
   1  -4  -8    4.58    0.71
   1   4  -8    3.05    0.54
   1   4  -8    2.85    0.58
   1   4  -8    4.55    0.29
  -1   4   8    4.45    0.63
   0  -4   8  127.75    2.85
   0  -4  -8  127.91    3.73
   0  -4   8  121.92    2.86
   0   4   8  121.66    3.47
   0   4  -8  121.88    3.66
   0   4  -8  125.75    2.93
   0   4  -8  116.84    3.67
   1  -4   8    0.67    0.21
  -1  -4  -8    0.03    0.22
   1  -4   8    0.29    0.17
   1   4   8    0.41    0.26
  -1   4  -8    0.31    0.16
  -1   4  -8    0.27    0.22
  -1   4  -8    0.26    0.24
   2  -4   8   36.12    1.36
  -2  -4  -8   39.13    1.81
  -2   4  -8   35.68    1.40
   2   4   8   35.67    1.54
  -2   4  -8   34.20    1.64
  -2   4  -8   37.53    1.71
   2   4   8   35.81    0.83
   3  -4   8    0.33    0.23
  -3  -4  -8    0.20    0.34
   3   4   8   -0.03    0.15
  -3   4  -8    0.20    0.24
   3   4   8    0.12    0.17
  -3   4  -8   -0.17    0.19
  -4  -4  -8    2.29    0.57
   4  -4   8    1.50    0.41
  -4  -4  -8    2.55    0.54
  -4   4  -8    1.50    0.40
  -4   4  -8    1.95    0.43
   4   4   8    2.59    0.49
   4   4   8    1.86    0.30
   5  -4   8    1.92    0.48
  -5  -4  -8    1.73    0.57
  -5  -4  -8    1.74    0.47
   5   4   8    1.25    0.37
  -5   4  -8    1.58    0.41
  -5   4  -8    1.58    0.43
   6  -4   8    0.15    0.33
  -6  -4  -8    0.13    0.29
  -6  -4  -8    0.51    0.40
  -6   4  -8   -0.08    0.22
  -6   4  -8   -0.11    0.29
   7  -4   8    0.12    0.32
   7  -4   8    0.30    0.36
  -7  -4  -8    0.22    0.33
  -7  -4  -8    0.28    0.45
  -7   4  -8    0.07    0.25
   7  -5  -8   14.53    1.27
  -7   5   8   11.39    1.24
   6  -5  -8    0.08    0.34
  -6   5   8    1.17    0.47
   5  -5  -8   16.74    1.29
  -5   5   8   18.06    1.28
   4  -5  -8    1.18    0.48
  -4   5   8    0.90    0.36
   4   5  -8    0.60    0.36
   3  -5  -8    0.48    0.39
   3   5  -8    0.48    0.34
  -3   5   8    0.41    0.32
   3   5  -8    0.62    0.41
   2  -5  -8    0.29    0.38
   2   5  -8    0.93    0.43
  -2   5   8    1.25    0.40
   2   5  -8    1.29    0.46
   1  -5  -8   14.82    1.17
  -1  -5   8   16.02    0.57
   1   5  -8   17.22    1.28
  -1   5   8   14.60    1.02
   1   5  -8   16.22    0.57
   1   5  -8   16.21    1.22
   0  -5  -8    5.56    0.81
   0  -5   8    6.66    0.44
   0   5  -8    5.03    0.79
   0   5   8    5.18    0.68
   0   5  -8    6.45    0.45
   0   5  -8    4.79    0.73
  -1  -5  -8   25.20    1.53
   1  -5   8   25.51    1.06
   1   5   8   24.65    1.28
  -1   5  -8   26.19    1.54
  -1   5  -8   25.61    1.53
  -1   5  -8   24.86    1.07
  -2  -5  -8   21.72    1.45
   2  -5   8   23.21    1.11
   2   5   8   22.37    1.22
  -2   5  -8   22.12    1.11
   2   5   8   22.46    1.20
  -2   5  -8   21.47    1.40
  -2   5  -8   21.32    1.40
  -3  -5  -8   50.88    2.32
   3  -5   8   53.62    1.97
   3   5   8   58.50    2.01
  -3   5  -8   57.82    2.36
  -3   5  -8   55.14    2.03
   3   5   8   49.31    1.93
   4  -5   8   15.82    1.06
  -4  -5  -8   13.91    1.21
  -4  -5  -8   12.51    1.12
  -4   5  -8   14.93    1.05
   4   5   8   15.26    0.88
  -4   5  -8   16.06    1.18
  -5  -5  -8   58.20    2.43
  -5  -5  -8   57.48    2.58
   5  -5   8   58.79    2.35
  -5   5  -8   56.28    2.33
  -5   5  -8   55.22    2.32
  -6  -5  -8    0.63    0.39
   6  -5   8    0.27    0.36
  -6  -5  -8   -0.09    0.37
   6  -5   8    0.26    0.37
  -6   5  -8    0.84    0.42
  -6   5  -8    0.61    0.33
   5  -6  -8    7.14    1.03
  -5   6   8    6.62    0.92
   4  -6  -8   47.05    2.32
   4   6  -8   46.95    2.44
  -4   6   8   45.66    2.10
   3  -6  -8    4.69    0.83
   3   6  -8    3.78    0.78
   3   6  -8    2.97    0.64
  -3   6   8    3.19    0.64
   2  -6  -8   52.27    2.38
   2   6  -8   49.07    2.44
  -2   6   8   48.01    2.05
   2   6  -8   50.17    2.37
  -1  -6   8    0.19    0.14
   1  -6  -8    0.80    0.41
   1   6  -8    0.21    0.25
  -1   6   8   -0.02    0.23
   1   6  -8   -0.48    0.26
   0  -6   8   43.60    1.43
   0  -6  -8   45.72    2.20
   0   6  -8   42.02    2.13
   0   6  -8   44.20    1.41
   0   6   8   40.18    1.76
   0   6  -8   42.03    2.20
  -1  -6  -8    1.40    0.54
   1  -6   8    1.19    0.29
  -1   6  -8    1.10    0.30
   1   6   8    1.17    0.44
  -1   6  -8    1.38    0.48
  -1   6  -8    0.50    0.39
   2  -6   8   41.57    1.64
  -2  -6  -8   38.92    2.07
  -2   6  -8   36.81    1.59
  -2   6  -8   40.08    2.10
  -2   6  -8   41.26    2.12
   2   6   8   39.11    1.84
   3  -6   8    0.35    0.28
  -3  -6  -8    0.09    0.36
  -3   6  -8    0.27    0.26
   3   6   8    0.32    0.23
  -3   6  -8    0.30    0.34
   4  -6   8    8.54    0.94
  -4  -6  -8   10.05    1.23
   4  -6   8    9.55    1.00
  -4   6  -8    8.98    0.97
  -4   6  -8    7.85    1.07
   2  -7  -8    5.77    0.97
   2   7  -8    4.95    0.89
   2   7  -8    7.37    1.10
   1  -7  -8   28.19    1.83
   1   7  -8   25.20    1.76
   1   7  -8   20.99    1.68
   0  -7   8   10.69    0.75
   0  -7  -8    9.52    1.21
   0   7  -8   10.95    1.31
   0   7   8   10.00    1.20
   0   7  -8    9.86    1.27
   1  -7   8    5.39    0.65
  -1  -7  -8    4.82    0.90
  -1   7  -8    6.30    1.03
   1   7   8    4.25    0.79
  -1   7  -8    5.23    0.96
  -9   0   9   29.93    1.68
  -8   0   9    0.15    0.27
  -7   0   9    0.67    0.31
  -6   0   9   -0.15    0.16
  -5   0   9   25.47    1.24
  -4   0   9   -0.41    0.14
   4   0  -9   -0.02    0.16
  -3   0   9   70.86    2.14
   2   0  -9    0.01    0.07
  -2   0   9    0.01    0.15
   2   0  -9    0.05    0.07
  -1   0   9  135.56    3.38
   1   0  -9  131.50    3.00
   0   0   9   -0.20    0.15
   0   0  -9   -0.10    0.11
   1   0   9  193.66    4.65
  -1   0  -9  197.59    4.51
  -2   0  -9    0.14    0.17
   2   0   9    0.14    0.21
   3   0   9   77.50    2.41
  -3   0  -9   74.97    2.49
  -3   0  -9   74.16    1.99
   3   0   9   76.27    1.97
  -3   0  -9   76.93    2.38
   4   0   9    0.06    0.08
  -4   0  -9    0.29    0.24
   4   0   9    0.03    0.23
  -4   0  -9    0.14    0.23
  -4   0  -9   -0.02    0.10
  -5   0  -9    5.73    0.41
  -5   0  -9    5.00    0.70
   5   0   9    5.92    0.74
  -5   0  -9    5.07    0.72
   6   0   9    0.09    0.30
  -6   0  -9    0.13    0.28
  -6   0  -9   -0.25    0.26
   7   0   9    4.23    0.72
  -7   0  -9    4.16    0.74
  -7   0  -9    3.41    0.68
  -8   0  -9    0.39    0.39
   8   0   9    0.04    0.29
  -8   0  -9    0.59    0.38
  -9  -1   9    4.10    0.72
  -9   1   9    4.42    0.79
  -8  -1   9   22.56    1.29
  -8   1   9   21.27    1.40
  -7  -1   9    0.99    0.32
  -7   1   9    2.02    0.50
  -6  -1   9   97.41    2.83
  -6   1   9  101.05    3.13
  -5  -1   9    1.35    0.34
   5  -1  -9    1.02    0.24
  -5   1   9    0.72    0.31
  -4  -1   9   21.07    0.94
  -4  -1   9   19.28    0.90
   4  -1  -9   19.98    0.88
  -4   1   9   20.07    1.11
   4   1  -9   18.83    0.93
  -3  -1   9   11.31    0.65
  -3  -1   9    9.31    0.58
   3  -1  -9    9.40    0.60
  -3   1   9   10.21    0.76
   2  -1  -9   55.30    1.73
  -2  -1   9   57.85    1.68
  -2  -1   9   54.86    1.66
  -2   1   9   58.44    1.94
  -1  -1   9   32.56    1.19
  -1  -1   9   35.93    1.23
   1  -1  -9   34.86    1.30
  -1   1   9   35.88    1.40
   0  -1  -9   29.30    1.22
   0  -1   9   26.79    1.09
   0  -1   9   30.70    1.14
   0   1   9   27.98    1.24
   1  -1   9    1.55    0.31
  -1  -1  -9    1.18    0.33
  -1   1  -9    1.25    0.31
   1   1   9    1.24    0.33
  -1   1  -9    0.36    0.11
   1   1   9    0.66    0.18
  -1   1  -9    0.84    0.15
  -2  -1  -9   55.25    1.92
   2  -1   9   54.01    1.80
  -2   1  -9   53.53    1.74
  -2   1  -9   52.86    1.58
  -2   1  -9   51.01    1.84
   2   1   9   52.97    1.88
   3  -1   9    1.48    0.36
  -3  -1  -9    1.64    0.42
  -3  -1  -9    1.51    0.38
  -3   1  -9    0.91    0.26
  -3   1  -9    0.74    0.26
  -3   1  -9    1.55    0.37
   3   1   9    1.64    0.41
   3   1   9    1.38    0.22
  -4  -1  -9   63.68    2.32
  -4  -1  -9   66.26    2.41
   4  -1   9   65.69    2.26
  -4   1  -9   69.15    2.38
   4   1   9   67.70    2.31
  -4   1  -9   63.37    1.97
  -4   1  -9   66.71    2.17
   5  -1   9    1.27    0.39
  -5  -1  -9    1.21    0.41
  -5  -1  -9    1.01    0.40
   5   1   9    1.00    0.36
  -5   1  -9    0.67    0.31
  -5   1  -9    1.14    0.36
  -6  -1  -9   55.28    2.31
   6  -1   9   56.07    2.23
  -6  -1  -9   56.05    2.36
  -6   1  -9   53.22    2.15
  -6   1  -9   56.77    2.35
   6   1   9   58.71    2.28
  -7  -1  -9    2.15    0.54
  -7  -1  -9    2.48    0.63
   7  -1   9    2.59    0.56
   7   1   9    2.12    0.50
  -7   1  -9    2.55    0.58
  -7   1  -9    3.42    0.68
   8  -1   9   51.88    2.39
  -8  -1  -9   57.36    2.57
  -8  -1  -9   56.09    2.60
   8   1   9   62.03    2.50
  -8   1  -9   59.81    2.52
  -8   1  -9   56.93    2.60
  -8  -2   9    1.05    0.33
  -8   2   9    0.43    0.37
  -7  -2   9   20.63    1.08
  -7   2   9   20.29    1.35
  -6  -2   9    0.52    0.21
  -6   2   9    1.37    0.42
   5  -2  -9   67.46    2.22
  -5  -2   9   70.65    1.97
  -5   2   9   66.87    2.44
   4  -2  -9   37.84    1.53
  -4  -2   9   35.10    1.17
  -4  -2   9   36.67    1.18
   4   2  -9   35.82    1.35
  -4   2   9   34.80    1.59
  -3  -2   9   62.09    1.69
  -3  -2   9   66.81    1.72
   3  -2  -9   63.67    2.11
   3   2  -9   64.24    1.78
  -3   2   9   66.75    2.28
  -2  -2   9   21.54    0.80
   2  -2  -9   22.73    1.13
  -2  -2   9   22.51    0.82
  -2   2   9   22.90    1.18
  -1  -2   9  120.02    2.89
   1  -2  -9  126.30    3.39
  -1  -2   9  125.21    2.92
  -1   2   9  124.17    3.42
   0  -2   9   32.66    1.15
   0  -2   9   31.43    1.13
   0  -2  -9   35.88    1.49
   0   2   9   31.51    1.16
   0   2  -9   34.17    1.47
   0   2   9   34.06    1.45
   0   2  -9   33.09    1.20
   1  -2   9  127.78    3.14
  -1  -2  -9  123.08    3.47
   1  -2   9  119.89    3.11
  -1   2  -9  122.83    3.39
   1   2   9  129.57    3.45
  -1   2  -9  126.48    3.22
   1   2   9  124.76    2.85
  -2  -2  -9   -0.07    0.28
   2  -2   9    0.37    0.21
   2   2   9    0.67    0.30
  -2   2  -9    0.39    0.25
  -2   2  -9    0.04    0.17
  -2   2  -9    0.42    0.24
   3  -2   9   33.60    1.40
  -3  -2  -9   29.64    1.50
  -3   2  -9   30.49    1.06
  -3   2  -9   32.47    1.38
   3   2   9   31.98    1.47
  -3   2  -9   31.12    1.31
  -3   2  -9   34.27    1.45
  -4  -2  -9    2.61    0.53
   4  -2   9    2.98    0.49
  -4  -2  -9    2.86    0.58
   4   2   9    2.61    0.15
  -4   2  -9    2.60    0.47
  -4   2  -9    2.42    0.39
  -4   2  -9    2.38    0.39
   4   2   9    2.49    0.47
   5  -2   9   24.83    1.37
  -5  -2  -9   23.94    1.44
  -5  -2  -9   23.78    1.44
  -5   2  -9   25.04    1.41
  -5   2  -9   26.71    1.09
   5   2   9   24.20    1.33
  -6  -2  -9    3.27    0.62
  -6  -2  -9    3.03    0.65
   6  -2   9    3.18    0.59
  -6   2  -9    3.01    0.53
   6   2   9    4.57    0.69
  -6   2  -9    2.76    0.57
  -7  -2  -9    0.07    0.34
  -7  -2  -9    0.97    0.43
   7  -2   9    1.15    0.46
  -7   2  -9    0.64    0.37
   7   2   9    0.70    0.34
   8  -2   9   -0.22    0.31
  -8  -2  -9    0.31    0.42
  -8  -2  -9    0.21    0.41
  -8   2  -9    0.22    0.34
   8   2   9    0.59    0.34
  -8  -3   9    1.77    0.39
  -8   3   9    2.03    0.60
  -7  -3   9   15.36    0.88
  -7   3   9   18.24    1.33
   6  -3  -9    3.61    0.59
  -6  -3   9    4.20    0.45
  -6   3   9    3.53    0.68
   5  -3  -9    1.10    0.37
  -5  -3   9    1.08    0.21
  -5   3   9    0.85    0.37
  -4  -3   9   22.36    0.72
   4  -3  -9   22.82    1.25
  -4   3   9   20.70    1.29
  -3  -3   9   21.71    0.64
  -3  -3   9   21.44    0.64
   3  -3  -9   22.33    1.24
  -3   3   9   23.98    1.31
   3   3  -9   21.32    0.72
  -2  -3   9   82.93    1.89
   2  -3  -9   83.83    2.72
  -2  -3   9   82.16    1.87
  -2   3   9   80.87    2.67
  -1  -3   9   51.97    1.43
  -1  -3   9   55.26    1.45
   1  -3  -9   57.42    2.11
  -1   3   9   56.10    2.07
   1   3  -9   55.51    2.21
   1   3  -9   55.88    2.14
   1   3  -9   56.19    1.53
   0  -3   9   15.42    0.70
   0  -3  -9   17.40    1.11
   0  -3   9   15.33    0.70
   0   3  -9   16.92    1.10
   0   3  -9   16.48    0.75
   0   3  -9   16.35    1.07
   0   3   9   14.08    0.94
  -1  -3  -9    5.75    0.72
   1  -3   9    4.65    0.50
   1  -3   9    4.58    0.48
  -1   3  -9    5.62    0.70
   1   3   9    4.76    0.63
  -1   3  -9    4.88    0.52
  -1   3  -9    4.49    0.63
   1   3   9    4.30    0.33
  -2  -3  -9   79.08    2.72
   2  -3   9   83.38    2.37
  -2   3  -9   84.00    2.67
  -2   3  -9   76.71    2.37
   2   3   9   79.28    2.59
  -2   3  -9   78.46    2.59
   3  -3   9    8.97    0.72
  -3  -3  -9    9.50    1.00
  -3   3  -9    9.16    0.89
  -3   3  -9    9.60    0.78
   3   3   9    9.04    0.80
  -3   3  -9    8.26    0.73
   4  -3   9   26.25    1.32
  -4  -3  -9   22.93    1.43
  -4  -3  -9   21.74    1.37
   4   3   9   25.37    1.33
  -4   3  -9   25.55    1.25
   4   3   9   23.48    0.80
  -4   3  -9   24.29    1.32
   5  -3   9   14.08    1.04
  -5  -3  -9   12.93    1.13
  -5  -3  -9   16.78    1.22
  -5   3  -9   14.56    1.08
   5   3   9   13.65    1.00
  -5   3  -9   14.55    0.91
  -6  -3  -9   20.49    1.41
  -6  -3  -9   25.37    1.59
   6  -3   9   23.17    1.41
  -6   3  -9   22.00    1.45
   6   3   9   19.49    1.25
  -7  -3  -9    2.46    0.66
  -7  -3  -9    1.54    0.53
   7  -3   9    3.08    0.64
  -7   3  -9    2.51    0.64
   7   3   9    2.86    0.57
   7  -4  -9   50.03    2.26
  -7  -4   9   51.11    1.67
  -7   4   9   50.82    2.39
  -6  -4   9    2.79    0.35
   6  -4  -9    1.75    0.50
  -6   4   9    2.14    0.55
  -5  -4   9  130.75    2.89
   5  -4  -9  138.55    4.07
  -5   4   9  129.76    4.08
   4  -4  -9   12.93    1.05
  -4   4   9   12.61    1.02
   3  -4  -9   81.27    2.85
  -3   4   9   82.97    2.84
   2  -4  -9    6.53    0.80
  -2  -4   9    7.28    0.23
  -2  -4   9    6.80    0.22
   2   4  -9    6.31    0.88
  -2   4   9    5.72    0.73
   2   4  -9    6.37    0.85
   2   4  -9    6.86    0.25
   1  -4  -9   32.70    1.68
  -1  -4   9   31.79    1.09
  -1  -4   9   33.18    0.95
   1   4  -9   33.82    1.74
   1   4  -9   32.64    0.98
  -1   4   9   31.56    1.55
   1   4  -9   33.67    1.70
   0  -4   9   29.78    1.04
   0  -4  -9   33.74    1.67
   0   4  -9   34.79    1.70
   0   4  -9   31.70    1.11
   0   4  -9   34.68    1.69
   0   4   9   30.20    1.50
  -1  -4  -9    1.42    0.48
   1  -4   9    2.28    0.35
  -1   4  -9    1.91    0.33
  -1   4  -9    1.47    0.46
   1   4   9    2.18    0.47
  -1   4  -9    3.02    0.58
  -2  -4  -9    0.67    0.31
   2  -4   9    0.65    0.25
  -2   4  -9    0.39    0.21
  -2   4  -9    0.17    0.25
   2   4   9    0.40    0.28
  -2   4  -9    0.21    0.30
   3  -4   9    0.99    0.33
  -3  -4  -9    1.93    0.52
  -3   4  -9    1.87    0.48
   3   4   9    1.60    0.42
   3   4   9    1.54    0.33
  -3   4  -9    3.27    0.51
  -3   4  -9    1.55    0.45
  -4  -4  -9    0.39    0.36
  -4  -4  -9    0.79    0.41
   4  -4   9    0.42    0.32
  -4   4  -9    0.57    0.29
  -4   4  -9    0.32    0.25
   4   4   9    0.14    0.27
  -5  -4  -9   59.17    2.46
   5  -4   9   54.80    2.24
  -5  -4  -9   55.36    2.49
   5   4   9   57.44    2.18
  -5   4  -9   56.81    2.30
   6  -4   9    0.10    0.32
  -6  -4  -9    0.03    0.41
  -6  -4  -9    0.33    0.42
  -6   4  -9    0.45    0.38
  -7  -4  -9   33.75    1.94
  -7  -4  -9   36.69    2.11
   7  -4   9   36.08    1.96
  -7   4  -9   39.65    2.08
   6  -5  -9    4.34    0.79
  -6   5   9    4.21    0.76
   5  -5  -9    0.11    0.34
  -5   5   9    0.58    0.33
   4  -5  -9    5.50    0.85
  -4   5   9    5.42    0.80
   3  -5  -9    7.08    0.94
   3   5  -9    7.41    1.04
  -3   5   9    7.15    0.90
   2  -5  -9   59.39    2.47
  -2   5   9   59.03    2.32
   2   5  -9   58.53    2.59
   2   5  -9   58.29    2.51
   1  -5  -9   17.68    1.31
  -1  -5   9   17.15    0.65
   1   5  -9   19.54    1.33
  -1   5   9   16.60    1.14
   1   5  -9   17.55    0.61
   1   5  -9   16.29    1.26
   0  -5  -9   69.54    2.74
   0  -5   9   66.13    1.87
   0   5  -9   70.66    2.79
   0   5  -9   69.30    2.73
   0   5   9   68.93    2.47
   0   5  -9   71.36    1.92
  -1  -5  -9   -0.28    0.30
   1  -5   9    0.12    0.18
  -1   5  -9    0.25    0.30
   1   5   9   -0.03    0.20
  -1   5  -9   -0.02    0.14
  -1   5  -9    0.10    0.32
  -2  -5  -9  105.97    3.63
   2  -5   9  110.12    3.05
  -2   5  -9  108.87    3.07
  -2   5  -9  106.48    3.60
  -2   5  -9  108.74    3.65
   3  -5   9    2.82    0.50
  -3  -5  -9    2.03    0.60
   3   5   9    2.75    0.49
  -3   5  -9    1.96    0.57
   3   5   9    2.13    0.47
  -3   5  -9    2.37    0.48
  -3   5  -9    3.83    0.70
   4  -5   9    7.87    0.89
  -4  -5  -9    8.12    1.06
  -4  -5  -9    9.26    1.04
  -4   5  -9    8.36    1.00
  -4   5  -9    9.63    0.86
  -5  -5  -9    1.00    0.55
  -5  -5  -9    1.21    0.46
   5  -5   9    1.15    0.44
  -5   5  -9    1.26    0.41
  -5   5  -9    1.70    0.47
   4  -6  -9    3.20    0.70
  -4   6   9    3.44    0.70
   3  -6  -9   16.34    1.37
  -3   6   9   15.93    1.24
   3   6  -9   16.57    1.40
   3   6  -9   13.94    1.47
   2  -6  -9    3.19    0.71
  -2   6   9    3.01    0.60
   2   6  -9    2.21    0.62
   2   6  -9    2.60    0.66
  -1  -6   9    8.16    0.49
   1  -6  -9    6.67    0.97
   1   6  -9    7.94    1.09
   1   6  -9    7.08    1.01
  -1   6   9    8.59    0.94
   0  -6  -9    0.07    0.36
   0  -6   9    0.12    0.15
   0   6  -9    0.24    0.31
   0   6  -9    0.19    0.25
   0   6  -9   -0.05    0.14
   0   6   9   -0.06    0.25
  -1  -6  -9   19.04    1.46
   1  -6   9   19.34    0.99
  -1   6  -9   16.34    0.91
   1   6   9   16.10    1.24
  -1   6  -9   18.67    1.45
  -1   6  -9   16.56    1.36
   2  -6   9   13.44    0.93
  -2  -6  -9   15.27    1.34
  -2   6  -9   13.46    0.92
  -2   6  -9   14.58    1.44
   2   6   9   12.33    1.02
  -2   6  -9   14.06    1.27
  -3  -6  -9   14.94    1.35
   3  -6   9   13.79    1.04
  -3   6  -9   16.81    1.37
  -3   6  -9   15.61    1.08
   3   6   9   16.62    1.09
  -3   6  -9   17.45    1.42
   4  -6   9    8.50    0.95
  -4  -6  -9    7.62    1.10
  -4   6  -9    8.82    0.99
  -4   6  -9   10.15    1.22
  -8   0  10    0.28    0.30
  -7   0  10   -0.12    0.19
  -6   0  10   14.54    0.99
  -5   0  10   -0.06    0.22
  -4   0  10  122.80    3.36
  -3   0  10   -0.11    0.17
   2   0 -10  292.57    5.79
  -2   0  10  298.20    6.65
   2   0 -10  294.02    5.79
  -1   0  10    0.11    0.18
   1   0 -10    0.20    0.12
   0   0  10   63.82    2.04
   0   0 -10   62.35    1.76
  -1   0 -10    0.21    0.15
   1   0  10   -0.06    0.18
  -2   0 -10   11.07    0.75
   2   0  10   11.76    0.81
  -3   0 -10   -0.07    0.20
   3   0  10   -0.13    0.19
  -3   0 -10    0.05    0.21
  -4   0 -10    0.40    0.31
   4   0  10    0.19    0.26
  -4   0 -10    0.81    0.20
  -4   0 -10    0.42    0.27
   5   0  10    0.03    0.22
  -5   0 -10    0.11    0.24
  -5   0 -10    0.06    0.29
   6   0  10   10.19    1.06
  -6   0 -10    9.79    1.02
  -6   0 -10    9.07    1.02
  -7   0 -10    0.19    0.30
   7   0  10   -0.33    0.26
  -7   0 -10   -0.09    0.30
  -8   0 -10   20.43    1.47
  -8   0 -10   21.64    1.57
   8   0  10   18.34    1.39
  -8  -1  10    1.84    0.49
  -8   1  10    1.19    0.46
  -7  -1  10   44.37    1.81
  -7   1  10   44.25    1.99
  -6  -1  10    6.27    0.71
  -6   1  10    8.60    0.94
  -5  -1  10   17.21    0.95
  -5   1  10   18.93    1.16
   4  -1 -10    0.30    0.17
  -4  -1  10    0.31    0.20
  -4  -1  10    0.62    0.24
  -4   1  10    0.62    0.29
   3  -1 -10   31.03    1.17
  -3  -1  10   30.09    1.21
  -3  -1  10   33.45    1.27
  -3   1  10   35.80    1.50
  -2  -1  10   38.27    1.41
  -2  -1  10   43.52    1.46
   2  -1 -10   40.06    1.41
  -2   1  10   43.79    1.65
  -1  -1  10   19.00    0.90
  -1  -1  10   16.24    0.84
   1  -1 -10   18.28    0.93
  -1   1  10   18.02    1.00
   0  -1 -10   31.25    1.31
   0  -1  10   33.90    1.29
   0   1  10   33.60    1.43
  -1  -1 -10  109.41    3.05
   1  -1  10  110.26    2.97
   1   1  10  109.11    3.12
  -1   1 -10  108.62    2.38
  -1   1 -10  106.97    3.00
  -1   1 -10  110.78    2.41
   2  -1  10   39.17    1.54
  -2  -1 -10   36.98    1.57
  -2   1 -10   38.33    1.60
  -2   1 -10   39.07    1.47
  -2   1 -10   38.55    1.27
   2   1  10   40.48    1.65
   3  -1  10   27.17    1.31
  -3  -1 -10   27.44    1.44
  -3  -1 -10   23.70    1.30
   3   1  10   27.52    1.37
  -3   1 -10   26.28    1.13
   3   1  10   25.33    0.96
  -3   1 -10   26.07    1.14
  -3   1 -10   27.37    1.36
  -4  -1 -10    7.20    0.86
   4  -1  10    6.79    0.77
  -4  -1 -10    7.13    0.84
  -4   1 -10    6.49    0.77
   4   1  10    6.72    0.77
  -4   1 -10    6.28    0.53
  -4   1 -10    5.61    0.64
  -5  -1 -10   62.10    2.49
   5  -1  10   64.06    2.37
  -5  -1 -10   60.08    2.39
   5   1  10   64.42    2.38
  -5   1 -10   66.31    2.28
  -5   1 -10   59.49    2.40
  -5   1 -10   60.32    1.95
  -6  -1 -10   12.46    1.11
   6  -1  10   13.75    1.11
  -6  -1 -10   12.86    1.12
  -6   1 -10   15.53    1.10
   6   1  10   14.27    1.11
  -6   1 -10   14.46    1.16
  -7  -1 -10    7.97    1.03
   7  -1  10    7.54    0.97
  -7  -1 -10    8.99    1.12
  -7   1 -10    5.97    0.88
  -7   1 -10    7.02    0.91
   7   1  10    6.50    0.90
  -8  -1 -10    3.32    0.73
  -8  -1 -10    3.39    0.75
   8  -1  10    3.24    0.70
   8   1  10    4.65    0.80
  -8   1 -10    3.94    0.72
  -8   1 -10    2.63    0.69
  -8  -2  10    5.90    0.74
  -8   2  10    6.70    0.96
  -7  -2  10    8.24    0.71
  -7   2  10   10.18    1.10
  -6  -2  10   32.56    1.34
  -6   2  10   37.41    1.80
  -5  -2  10    0.49    0.22
   5  -2 -10    0.73    0.28
  -5   2  10    0.78    0.37
   4  -2 -10   29.99    1.33
  -4  -2  10   29.74    1.12
  -4   2  10   30.62    1.51
  -3  -2  10   29.52    1.07
   3  -2 -10   27.93    1.29
  -3  -2  10   30.65    1.09
  -3   2  10   30.33    1.47
   2  -2 -10   67.53    2.22
  -2  -2  10   71.13    1.89
  -2  -2  10   65.03    1.85
  -2   2  10   68.28    2.35
  -1  -2  10   24.72    0.97
   1  -2 -10   22.55    1.18
  -1  -2  10   20.89    0.90
  -1   2  10   22.43    1.21
   0  -2  10   85.00    2.37
   0  -2 -10   89.86    2.74
   0  -2  10   88.64    2.39
   0   2 -10   92.87    2.80
   0   2 -10   86.08    2.43
   0   2  10   84.96    2.71
  -1  -2 -10   14.69    1.01
   1  -2  10   14.47    0.84
  -1   2 -10   14.77    0.86
   1   2  10   15.26    0.66
   1   2  10   17.52    1.07
  -1   2 -10   14.84    0.95
  -2  -2 -10  111.76    3.31
   2  -2  10  108.56    3.02
  -2   2 -10  110.11    3.15
  -2   2 -10  108.81    3.10
   2   2  10  108.88    3.24
  -3  -2 -10    2.06    0.49
   3  -2  10    1.70    0.39
  -3   2 -10    2.15    0.42
   3   2  10    1.87    0.43
  -3   2 -10    1.78    0.41
  -4  -2 -10   44.88    2.03
   4  -2  10   45.40    1.85
  -4  -2 -10   46.20    2.02
  -4   2 -10   43.88    1.89
   4   2  10   45.89    1.93
  -4   2 -10   44.92    1.75
  -5  -2 -10   16.33    1.24
   5  -2  10   17.37    1.17
  -5  -2 -10   18.45    1.30
   5   2  10   15.77    1.13
  -5   2 -10   17.51    1.04
  -5   2 -10   16.55    1.19
  -6  -2 -10   17.33    1.31
   6  -2  10   20.16    1.33
  -6  -2 -10   15.13    1.24
   6   2  10   19.37    1.27
  -6   2 -10   17.18    1.27
  -7  -2 -10    5.04    0.85
   7  -2  10    6.58    0.89
  -7  -2 -10    6.89    1.00
  -7   2 -10    7.23    1.01
   7   2  10    7.03    0.92
  -7  -3  10   32.80    1.36
  -7   3  10   35.50    1.92
   6  -3 -10    0.20    0.26
  -6  -3  10    0.28    0.18
  -6   3  10    0.83    0.38
  -5  -3  10   38.30    1.24
   5  -3 -10   36.33    1.67
  -5   3  10   34.89    1.76
  -4  -3  10    0.05    0.11
   4  -3 -10    0.08    0.22
  -4   3  10   -0.01    0.23
  -3  -3  10   84.88    2.05
   3  -3 -10   85.02    2.78
  -3   3  10   83.80    2.86
   2  -3 -10   44.39    1.86
  -2  -3  10   46.02    1.29
  -2  -3  10   44.02    1.36
  -2   3  10   46.32    1.93
  -1  -3  10   14.16    0.66
   1  -3 -10   16.57    1.10
  -1  -3  10   15.43    0.69
   1   3 -10   15.71    1.10
  -1   3  10   13.53    1.01
   1   3 -10   14.84    0.71
   0  -3 -10   15.31    1.06
   0  -3  10   11.02    0.71
   0  -3  10   13.51    0.69
   0   3  10   14.44    1.01
   0   3 -10   12.90    0.72
   0   3 -10   13.70    1.01
   1  -3  10   16.12    0.85
  -1  -3 -10   16.13    1.12
  -1   3 -10   14.53    1.05
  -1   3 -10   14.13    0.81
  -1   3 -10   16.23    1.09
   1   3  10   14.50    1.01
  -2  -3 -10   44.65    1.95
   2  -3  10   41.13    1.57
  -2   3 -10   42.38    1.81
  -2   3 -10   42.82    1.81
  -2   3 -10   40.87    1.60
   2   3  10   43.88    1.84
  -3  -3 -10    2.22    0.53
   3  -3  10    2.29    0.44
   3   3  10    3.12    0.58
  -3   3 -10    2.64    0.48
  -3   3 -10    1.44    0.39
  -3   3 -10    2.18    0.47
  -4  -3 -10    1.57    0.53
   4  -3  10    1.49    0.41
  -4  -3 -10    0.55    0.36
  -4   3 -10    1.24    0.41
  -4   3 -10    1.75    0.38
  -4   3 -10    0.77    0.34
   4   3  10    1.20    0.40
  -5  -3 -10   12.90    1.11
  -5  -3 -10    9.95    1.13
   5  -3  10   13.08    1.03
   5   3  10   10.06    1.02
  -5   3 -10   10.76    0.96
  -5   3 -10   10.09    0.77
   6  -3  10    2.03    0.54
  -6  -3 -10    2.83    0.61
  -6  -3 -10    3.45    0.74
   6   3  10    3.27    0.61
  -6   3 -10    3.47    0.69
  -7  -3 -10    2.00    0.63
  -7  -3 -10    1.11    0.56
   7  -3  10    2.11    0.60
  -7   3 -10    1.87    0.60
   7   3  10    1.71    0.50
  -7  -4  10    0.03    0.19
  -7   4  10   -0.21    0.29
   6  -4 -10   36.00    1.84
  -6  -4  10   37.18    1.35
  -6   4  10   38.25    2.01
   5  -4 -10   -0.13    0.28
  -5  -4  10    0.61    0.17
  -5   4  10   -0.12    0.26
   4  -4 -10    3.43    0.63
  -4  -4  10    2.98    0.22
  -4   4  10    4.08    0.71
   3  -4 -10    0.51    0.35
  -3  -4  10    0.05    0.07
  -3   4  10    0.23    0.27
   2  -4 -10   15.07    1.16
  -2  -4  10   13.31    0.52
  -2   4  10   13.83    1.07
   2   4 -10   14.29    1.17
   2   4 -10   13.73    0.48
  -1  -4  10    2.41    0.29
   1  -4 -10    1.58    0.50
   1   4 -10    1.77    0.25
  -1   4  10    2.58    0.54
   1   4 -10    2.47    0.56
   1   4 -10    2.02    0.55
   0  -4  10   42.38    1.37
   0  -4 -10   44.12    2.00
   0   4 -10   43.58    1.40
   0   4  10   42.89    1.87
   0   4 -10   42.07    1.96
   0   4 -10   40.91    1.98
  -1  -4 -10    0.29    0.36
   1  -4  10    0.53    0.21
  -1   4 -10    0.55    0.21
  -1   4 -10    1.21    0.42
   1   4  10    0.64    0.33
  -1   4 -10    0.64    0.34
   2  -4  10   83.85    2.50
  -2  -4 -10   81.72    3.00
  -2   4 -10   83.97    2.54
  -2   4 -10   81.50    2.90
  -2   4 -10   83.22    2.91
   2   4  10   80.54    2.76
   3  -4  10    0.32    0.24
  -3  -4 -10    0.57    0.41
  -3   4 -10    0.31    0.28
   3   4  10    0.59    0.31
  -3   4 -10    0.22    0.24
  -3   4 -10    0.71    0.36
   4  -4  10  103.43    3.20
  -4  -4 -10  106.78    3.63
  -4  -4 -10  100.72    3.49
  -4   4 -10  100.22    3.21
  -4   4 -10   96.35    3.32
   4   4  10   98.89    3.21
  -4   4 -10   97.82    3.20
  -5  -4 -10    2.59    0.63
   5  -4  10    2.01    0.51
  -5  -4 -10    3.22    0.74
   5   4  10    1.81    0.47
  -5   4 -10    1.34    0.43
  -5   4 -10    2.03    0.51
  -6  -4 -10   27.54    1.80
  -6  -4 -10   26.78    1.70
   6  -4  10   26.60    1.61
  -6   4 -10   24.10    1.56
   5  -5 -10   38.08    2.02
  -5   5  10   40.04    2.06
   4  -5 -10    3.32    0.68
  -4   5  10    3.89    0.71
   3  -5 -10   61.24    2.57
  -3   5  10   59.43    2.46
   2  -5 -10    4.23    0.78
   2   5 -10    4.27    0.76
  -2   5  10    4.31    0.69
   2   5 -10    4.31    0.78
   1  -5 -10   29.99    1.74
  -1  -5  10   29.51    1.00
   1   5 -10   31.03    0.92
  -1   5  10   31.83    1.65
   1   5 -10   32.61    1.88
   1   5 -10   30.98    1.78
   0  -5  10   -0.04    0.13
   0  -5 -10    0.38    0.41
   0   5  10    0.23    0.27
   0   5 -10   -0.28    0.28
   0   5 -10   -0.04    0.13
   0   5 -10    0.07    0.27
   1  -5  10   36.88    1.41
  -1  -5 -10   39.16    2.00
  -1   5 -10   37.81    1.95
  -1   5 -10   37.74    1.98
  -1   5 -10   35.00    1.39
   1   5  10   36.03    1.76
  -2  -5 -10    0.67    0.42
   2  -5  10    0.80    0.29
  -2   5 -10    1.19    0.33
   2   5  10    0.58    0.32
  -2   5 -10    2.11    0.57
  -2   5 -10    0.38    0.30
  -3  -5 -10    1.89    0.60
   3  -5  10    2.57    0.49
  -3   5 -10    2.03    0.55
  -3   5 -10    2.83    0.64
   3   5  10    2.80    0.57
   3   5  10    2.52    0.46
  -3   5 -10    2.74    0.51
   4  -5  10    0.58    0.35
  -4  -5 -10   -0.09    0.36
  -4  -5 -10   -0.39    0.25
  -4   5 -10   -0.21    0.27
  -4   5 -10    0.08    0.27
  -4   5 -10   -0.20    0.27
  -5  -5 -10    4.36    0.87
   5  -5  10    4.66    0.77
  -5  -5 -10    5.75    0.90
  -5   5 -10    4.91    0.82
  -5   5 -10    4.80    0.79
   3  -6 -10    2.18    0.64
   3   6 -10    2.50    0.68
  -3   6  10    1.48    0.47
   2  -6 -10   21.32    1.58
   2   6 -10   23.87    1.69
   2   6 -10   20.82    1.65
  -2   6  10   22.69    1.45
   1  -6 -10    3.99    0.85
   1   6 -10    4.60    0.85
  -1   6  10    4.77    0.75
   1   6 -10    4.81    0.87
   0  -6 -10   14.37    1.30
   0  -6  10   12.89    0.76
   0   6  10   11.92    1.05
   0   6 -10   13.38    1.42
   0   6 -10   12.24    1.38
   1  -6  10    4.76    0.59
  -1  -6 -10    5.11    0.91
  -1   6 -10    3.77    0.80
  -1   6 -10    5.45    0.92
  -1   6 -10    4.06    0.50
  -2  -6 -10   14.02    1.46
   2  -6  10   13.99    0.96
  -2   6 -10   15.26    1.51
  -2   6 -10   14.11    0.95
  -2   6 -10   12.04    1.35
  -3   6 -10    6.98    1.04
  -3   6 -10    4.98    0.88
  -8   0  11    0.11    0.27
  -7   0  11   86.56    2.94
  -6   0  11   -0.16    0.22
  -5   0  11   35.39    1.58
  -4   0  11    0.13    0.26
  -3   0  11   24.82    1.23
  -2   0  11    0.06    0.17
  -1   0  11    0.26    0.22
   1   0 -11    0.02    0.06
   0   0 -11   -0.06    0.11
   0   0  11    0.31    0.23
   1   0  11   -0.11    0.18
  -1   0 -11    0.11    0.17
  -2   0 -11    0.00    0.15
   2   0  11   -0.01    0.21
  -3   0 -11   20.99    1.27
  -3   0 -11   21.51    1.14
   3   0  11   21.61    1.23
  -4   0 -11   -0.24    0.19
   4   0  11   -0.23    0.20
  -4   0 -11    0.21    0.24
  -5   0 -11   72.54    2.58
   5   0  11   72.88    2.67
  -5   0 -11   72.29    2.76
  -6   0 -11    0.25    0.33
   6   0  11    0.22    0.30
  -6   0 -11    0.17    0.27
  -7   0 -11   66.72    2.85
   7   0  11   63.61    2.67
  -7   0 -11   69.05    2.76
  -8  -1  11   -0.12    0.27
  -8   1  11    0.09    0.27
  -7  -1  11    0.07    0.18
  -7   1  11    0.30    0.30
  -6  -1  11   28.26    1.37
  -6   1  11   29.14    1.58
  -5  -1  11    1.21    0.34
  -5   1  11    1.90    0.47
  -4  -1  11   80.90    2.40
  -4   1  11   74.39    2.58
  -3  -1  11   21.64    1.05
   3  -1 -11   21.46    0.92
  -3   1  11   23.26    1.25
   2  -1 -11  121.93    3.05
  -2  -1  11  117.60    3.15
  -2   1  11  119.89    3.43
  -1  -1  11    9.45    0.69
   1  -1 -11    9.55    0.66
  -1   1  11   11.36    0.84
   0  -1 -11  146.67    3.83
   0  -1  11  157.99    3.89
   0   1  11  150.90    4.06
  -1  -1 -11    3.59    0.52
   1  -1  11    3.35    0.49
   1   1  11    3.41    0.55
  -2  -1 -11   44.03    1.75
   2  -1  11   41.74    1.68
  -2   1 -11   42.98    1.77
  -2   1 -11   42.48    1.60
  -2   1 -11   42.84    1.47
   2   1  11   42.81    1.80
  -3  -1 -11    1.43    0.41
  -3  -1 -11    1.99    0.49
   3  -1  11    1.50    0.40
  -3   1 -11    1.22    0.39
  -3   1 -11    1.40    0.33
  -3   1 -11    1.15    0.29
   3   1  11    0.57    0.34
  -4  -1 -11   30.94    1.58
   4  -1  11   33.23    1.61
  -4  -1 -11   31.98    1.69
  -4   1 -11   35.46    1.70
  -4   1 -11   32.13    1.33
   4   1  11   31.99    1.61
   5  -1  11    2.19    0.53
  -5  -1 -11    3.59    0.69
  -5  -1 -11    2.60    0.57
   5   1  11    3.89    0.67
  -5   1 -11    3.75    0.49
  -5   1 -11    3.64    0.58
  -5   1 -11    4.62    0.74
   6  -1  11    0.28    0.33
  -6  -1 -11    0.18    0.28
  -6  -1 -11    0.31    0.33
   6   1  11    0.13    0.30
  -6   1 -11   -0.12    0.27
  -7  -1 -11    2.67    0.60
  -7  -1 -11    2.95    0.70
   7  -1  11    2.58    0.64
   7   1  11    2.69    0.62
  -7   1 -11    2.13    0.59
  -7  -2  11   27.47    1.34
  -7   2  11   29.50    1.71
  -6  -2  11    6.38    0.67
  -6   2  11    6.72    0.90
  -5  -2  11   10.88    0.72
  -5   2  11   11.87    1.01
   4  -2 -11    1.59    0.35
  -4  -2  11    1.39    0.30
  -4   2  11    1.05    0.39
  -3  -2  11   25.23    1.04
   3  -2 -11   23.67    1.18
  -3   2  11   26.37    1.41
   2  -2 -11    7.01    0.72
  -2  -2  11    7.62    0.56
  -2   2  11    9.70    0.83
   1  -2 -11    7.90    0.72
  -1  -2  11    9.93    0.64
  -1   2  11    8.71    0.91
   0  -2  11   16.75    0.89
   0  -2 -11   15.69    1.04
   0   2 -11   15.31    0.88
   0   2  11   17.02    1.10
   1  -2  11   56.05    1.87
  -1  -2 -11   54.61    2.08
   1   2  11   55.18    2.11
  -1   2 -11   53.32    1.89
  -1   2 -11   52.94    2.02
  -2  -2 -11    0.47    0.34
   2  -2  11    0.16    0.24
   2   2  11    0.34    0.29
  -2   2 -11    0.17    0.27
  -2   2 -11    0.65    0.27
  -3  -2 -11   42.31    1.93
   3  -2  11   44.30    1.82
   3   2  11   47.60    1.97
  -3   2 -11   48.07    1.92
  -3   2 -11   45.12    1.79
   4  -2  11    4.12    0.63
  -4  -2 -11    3.27    0.65
  -4  -2 -11    3.47    0.68
   4   2  11    3.25    0.60
  -4   2 -11    3.66    0.53
  -4   2 -11    3.55    0.62
   5  -2  11   23.15    1.40
  -5  -2 -11   21.47    1.47
  -5  -2 -11   23.04    1.48
  -5   2 -11   22.26    1.41
   5   2  11   20.13    1.33
  -5   2 -11   23.56    1.24
  -6  -2 -11   -0.18    0.33
   6  -2  11   -0.03    0.25
  -6  -2 -11   -0.13    0.31
  -6   2 -11    0.07    0.28
  -6   2 -11   -0.31    0.23
   6   2  11    0.03    0.26
  -7  -2 -11   22.95    1.62
   7  -2  11   20.59    1.47
  -7  -2 -11   21.85    1.58
   7   2  11   20.22    1.41
  -7   2 -11   21.75    1.55
  -7  -3  11    1.32    0.34
  -7   3  11    1.38    0.52
  -6  -3  11   32.89    1.30
  -6   3  11   36.11    1.89
  -5  -3  11   11.42    0.67
   5  -3 -11   14.26    1.04
  -5   3  11   13.30    1.12
   4  -3 -11   23.43    1.32
  -4  -3  11   25.21    0.96
  -4   3  11   24.84    1.48
   3  -3 -11   12.47    0.96
  -3  -3  11   12.58    0.63
  -3   3  11   12.89    1.05
   2  -3 -11   28.52    1.49
  -2  -3  11   31.70    1.10
  -2   3  11   32.05    1.61
   1  -3 -11    0.27    0.31
  -1  -3  11    0.65    0.21
   1   3 -11    0.67    0.21
  -1   3  11    0.58    0.33
   0  -3  11   43.92    1.50
   0  -3 -11   43.66    1.91
   0   3 -11   44.28    1.93
   0   3 -11   43.66    1.53
   0   3  11   42.96    1.89
   1  -3  11    9.63    0.70
  -1  -3 -11    9.40    0.96
  -1   3 -11    8.53    0.69
  -1   3 -11    8.19    0.90
   1   3  11   10.35    0.90
   2  -3  11    7.59    0.68
  -2  -3 -11    8.32    0.96
   2   3  11    8.46    0.92
  -2   3 -11    7.09    0.75
  -2   3 -11    8.06    0.89
  -3  -3 -11    1.37    0.45
   3  -3  11    1.29    0.38
  -3   3 -11    1.40    0.41
  -3   3 -11    1.85    0.44
   3   3  11    1.13    0.40
  -3   3 -11    0.92    0.31
   4  -3  11   32.85    1.60
  -4  -3 -11   29.07    1.71
  -4  -3 -11   32.16    1.79
  -4   3 -11   31.92    1.51
  -4   3 -11   30.89    1.58
   4   3  11   27.07    1.54
  -4   3 -11   31.81    1.61
  -5  -3 -11   -0.17    0.33
   5  -3  11   -0.07    0.25
  -5  -3 -11    0.43    0.33
   5   3  11   -0.15    0.23
  -5   3 -11    0.11    0.25
  -5   3 -11   -0.11    0.22
  -6  -3 -11    7.71    1.06
   6  -3  11    7.53    0.99
  -6  -3 -11    8.63    1.15
  -6   3 -11    7.98    1.01
  -6   3 -11    7.38    0.88
   6   3  11   10.03    1.08
  -6   4  11    0.48    0.36
   5  -4 -11    2.71    0.59
  -5   4  11    4.47    0.77
  -4  -4  11    1.08    0.21
   4  -4 -11    1.38    0.47
  -4   4  11    0.48    0.36
   3  -4 -11   74.27    2.79
  -3  -4  11   78.95    1.90
  -3   4  11   77.15    2.88
  -2  -4  11    0.74    0.19
   2  -4 -11    0.84    0.39
  -2   4  11    0.02    0.25
   2   4 -11    0.61    0.14
  -1  -4  11   96.57    2.45
   1  -4 -11   98.97    3.30
  -1   4  11   95.02    3.20
   1   4 -11   95.36    2.41
   1   4 -11   95.72    3.35
   0  -4 -11    6.00    0.86
   0  -4  11    6.66    0.53
   0   4 -11    5.20    0.79
   0   4  11    6.44    0.86
   0   4 -11    6.96    0.94
   0   4 -11    6.80    0.52
   1  -4  11  104.96    2.85
  -1  -4 -11  102.28    3.47
  -1   4 -11   99.37    2.83
  -1   4 -11  101.65    3.43
  -1   4 -11  100.45    3.44
   1   4  11  104.28    3.32
   2  -4  11    2.89    0.49
  -2  -4 -11    2.82    0.67
  -2   4 -11    2.86    0.48
  -2   4 -11    2.60    0.59
  -2   4 -11    1.95    0.55
   2   4  11    3.64    0.65
   3  -4  11   14.91    1.04
  -3  -4 -11   14.03    1.22
  -3   4 -11   14.40    1.11
   3   4  11   17.08    1.17
  -3   4 -11   14.31    1.02
  -3   4 -11   14.64    1.17
  -4  -4 -11    4.21    0.82
   4  -4  11    4.72    0.71
  -4  -4 -11    3.07    0.69
  -4   4 -11    3.61    0.63
  -4   4 -11    5.07    0.79
   4   4  11    5.69    0.82
  -4   4 -11    3.26    0.60
  -5  -4 -11    1.15    0.48
  -5  -4 -11    0.94    0.52
   5  -4  11    2.02    0.54
  -5   4 -11    1.04    0.47
  -5   4 -11    1.37    0.44
   5   4  11    1.50    0.46
   4  -5 -11   18.65    1.40
  -4   5  11   17.50    1.36
   3  -5 -11    6.64    0.95
  -3   5  11    7.16    0.98
   2  -5 -11   -0.36    0.28
   2   5 -11   -0.18    0.31
  -2   5  11    0.23    0.24
   1  -5 -11    0.26    0.37
  -1  -5  11    0.33    0.15
   1   5 -11   -0.04    0.32
  -1   5  11    0.09    0.31
   1   5 -11   -0.22    0.32
   0  -5 -11    4.69    0.82
   0  -5  11    6.03    0.51
   0   5 -11    5.23    0.45
   0   5 -11    4.30    0.79
   0   5  11    5.02    0.75
   0   5 -11    5.11    0.86
   1  -5  11   13.27    0.82
  -1  -5 -11   12.59    1.32
  -1   5 -11   12.36    1.28
   1   5  11   11.80    1.03
  -1   5 -11   13.95    1.41
  -1   5 -11   14.53    0.84
  -2  -5 -11   13.47    1.37
   2  -5  11   13.13    0.94
  -2   5 -11   11.80    1.24
   2   5  11   12.52    1.06
  -2   5 -11   13.67    0.92
  -2   5 -11   11.71    1.24
   3  -5  11    4.11    0.64
  -3  -5 -11    4.02    0.84
  -3   5 -11    3.70    0.60
   3   5  11    3.78    0.65
  -3   5 -11    2.22    0.61
  -3   5 -11    4.39    0.81
   4  -5  11   27.82    1.57
  -4  -5 -11   29.19    1.80
  -4  -5 -11   27.00    1.81
  -4   5 -11   26.39    1.50
  -4   5 -11   26.84    1.75
  -4   5 -11   22.85    1.53
   1  -6 -11   27.76    1.83
  -1   6  11   31.31    1.74
   1   6 -11   30.64    1.97
   1   6 -11   30.40    1.96
   0  -6 -11    5.24    0.92
   0  -6  11    5.37    0.58
   0   6  11    5.09    0.80
   0   6 -11    5.80    1.01
   0   6 -11    3.96    0.83
  -1  -6 -11   29.18    1.88
  -1   6 -11   26.02    1.82
  -1   6 -11   30.05    1.92
  -7   0  12    0.19    0.27
  -6   0  12    0.20    0.25
  -5   0  12    0.01    0.28
  -4   0  12   22.57    1.23
  -3   0  12    0.24    0.22
  -2   0  12   32.19    1.46
  -1   0  12   -0.05    0.20
   0   0  12  231.83    5.67
   1   0  12   -0.04    0.20
  -1   0 -12    0.06    0.16
  -2   0 -12  102.80    3.29
   2   0  12  105.59    3.23
  -2   0 -12  105.29    2.91
  -3   0 -12    0.02    0.26
  -3   0 -12    0.07    0.19
   3   0  12   -0.17    0.18
  -4   0 -12   51.47    2.22
  -4   0 -12   49.44    1.96
   4   0  12   47.13    2.08
  -5   0 -12    0.16    0.27
   5   0  12   -0.05    0.29
  -5   0 -12    0.04    0.31
   6   0  12    6.31    0.91
  -6   0 -12    8.76    1.11
  -7  -1  12   40.84    1.80
  -7   1  12   40.06    1.99
  -6  -1  12    3.27    0.55
  -6   1  12    4.02    0.72
  -5  -1  12   44.62    1.76
  -5   1  12   44.11    1.96
  -4  -1  12    7.26    0.64
  -4   1  12    6.86    0.84
  -3  -1  12   38.93    1.54
  -3   1  12   36.96    1.69
  -2  -1  12    0.97    0.30
  -2   1  12    0.45    0.29
   1  -1 -12   12.49    0.75
  -1  -1  12   13.54    0.87
  -1   1  12   12.67    0.96
   0  -1  12    4.38    0.58
   0  -1 -12    4.40    0.54
   0   1  12    3.52    0.58
   1  -1  12    4.04    0.59
  -1  -1 -12    3.78    0.54
   1   1  12    3.25    0.57
  -2  -1 -12    4.56    0.64
   2  -1  12    4.07    0.60
   2   1  12    4.71    0.69
  -2   1 -12    3.73    0.59
  -3  -1 -12   14.10    1.01
  -3  -1 -12   14.19    1.13
   3  -1  12   15.28    1.05
  -3   1 -12   13.58    1.03
  -3   1 -12   15.05    0.90
   3   1  12   13.88    1.07
   4  -1  12   15.47    1.13
  -4  -1 -12   13.86    1.06
  -4  -1 -12   13.29    1.13
  -4   1 -12   12.97    0.82
  -4   1 -12   13.97    1.09
   4   1  12   14.82    1.14
  -5  -1 -12    8.17    0.96
  -5  -1 -12    8.71    1.03
   5  -1  12    9.62    1.03
  -5   1 -12    8.46    1.03
   5   1  12    6.91    0.90
  -6  -1 -12    4.33    0.77
   6  -1  12    3.06    0.66
  -6  -1 -12    3.58    0.70
   6   1  12    3.17    0.66
  -6   1 -12    2.97    0.68
  -7  -2  12    3.94    0.59
  -7   2  12    4.68    0.80
  -6  -2  12    7.87    0.69
  -6   2  12    8.44    1.01
  -5  -2  12    5.47    0.61
  -5   2  12    4.61    0.75
  -4  -2  12   41.89    1.55
  -4   2  12   42.76    1.96
  -3  -2  12   18.96    0.96
  -3   2  12   18.89    1.24
  -2  -2  12   11.82    0.75
   2  -2 -12   11.28    0.84
  -2   2  12   10.59    0.94
   1  -2 -12    0.00    0.20
  -1  -2  12   -0.02    0.18
  -1   2  12    0.30    0.29
   0  -2  12   47.31    1.70
   0  -2 -12   42.44    1.80
   0   2 -12   44.24    1.69
   0   2  12   48.51    2.01
  -1  -2 -12    4.46    0.65
   1  -2  12    3.98    0.57
  -1   2 -12    3.53    0.53
   1   2  12    3.81    0.64
  -1   2 -12    3.61    0.60
   2  -2  12   27.45    1.35
  -2  -2 -12   26.84    1.45
  -2   2 -12   27.10    1.38
   2   2  12   26.54    1.49
  -2   2 -12   26.45    1.38
   3  -2  12   13.73    1.00
  -3  -2 -12   12.96    1.05
   3   2  12   13.37    1.06
  -3   2 -12   10.58    0.86
  -3   2 -12   13.39    1.01
  -4  -2 -12   34.98    1.82
  -4  -2 -12   34.60    1.90
   4  -2  12   38.12    1.78
   4   2  12   37.01    1.84
  -4   2 -12   35.21    1.80
  -4   2 -12   36.41    1.61
  -5  -2 -12    0.80    0.42
   5  -2  12    1.20    0.45
  -5  -2 -12    2.04    0.58
  -5   2 -12    0.88    0.41
   5   2  12    1.66    0.49
  -5   2 -12    1.20    0.38
  -6  -2 -12    8.16    1.07
  -6  -2 -12    6.47    0.98
   6  -2  12    7.87    0.99
   6   2  12    8.04    1.01
  -6   2 -12    6.52    0.93
  -6  -3  12    9.98    0.72
  -6   3  12   10.09    1.18
  -5  -3  12   13.30    0.77
  -5   3  12   12.54    1.14
   4  -3 -12    1.06    0.45
  -4  -3  12    1.40    0.29
  -4   3  12    0.97    0.41
  -3  -3  12   47.62    1.54
   3  -3 -12   48.67    1.98
  -3   3  12   45.40    2.09
   2  -3 -12    1.21    0.41
  -2  -3  12    1.22    0.27
   2   3 -12    1.32    0.26
  -2   3  12    1.06    0.40
   1  -3 -12   86.16    2.92
  -1  -3  12   90.48    2.47
   1   3 -12   86.88    2.44
  -1   3  12   87.12    3.03
   0  -3 -12   13.61    1.07
   0  -3  12   13.39    0.82
   0   3  12   14.47    1.10
   0   3 -12   12.68    0.80
   0   3 -12   11.34    1.13
  -1  -3 -12   61.31    2.43
   1  -3  12   61.13    2.06
  -1   3 -12   60.10    2.09
  -1   3 -12   60.39    2.39
   1   3  12   64.24    2.47
  -2  -3 -12    3.66    0.69
   2  -3  12    4.10    0.60
  -2   3 -12    3.32    0.64
   2   3  12    4.01    0.69
  -2   3 -12    2.43    0.50
   3  -3  12   34.43    1.61
  -3  -3 -12   27.98    1.67
   3   3  12   31.30    1.67
  -3   3 -12   31.04    1.55
  -3   3 -12   31.43    1.62
  -4  -3 -12    9.27    1.11
  -4  -3 -12   10.09    1.12
   4  -3  12    9.03    0.99
   4   3  12    9.08    1.05
  -4   3 -12   10.17    1.03
  -4   3 -12   10.72    0.93
   5  -3  12   14.84    1.18
  -5  -3 -12   11.88    1.31
  -5  -3 -12   14.39    1.26
  -5   3 -12   15.24    1.19
  -5   3 -12   13.58    1.08
   5   3  12   14.21    1.21
  -5   4  12    0.31    0.36
  -4   4  12   58.37    2.53
  -3  -4  12    5.94    0.44
   3  -4 -12    7.47    0.91
  -3   4  12    7.38    0.97
  -2  -4  12   21.04    0.89
   2  -4 -12   20.77    1.38
   2   4 -12   21.38    0.79
  -2   4  12   19.08    1.35
  -1  -4  12    7.86    0.56
   1  -4 -12    6.60    0.87
   1   4 -12    7.74    0.53
  -1   4  12    6.61    0.91
   1   4 -12    7.43    0.99
   0  -4 -12    1.35    0.51
   0  -4  12    2.56    0.41
   0   4  12    1.79    0.53
   0   4 -12    1.52    0.50
   0   4 -12    2.14    0.36
   1  -4  12    6.56    0.67
  -1  -4 -12    6.68    0.93
   1   4  12    5.51    0.78
  -1   4 -12    5.97    0.66
  -1   4 -12    5.39    0.84
  -2  -4 -12    3.16    0.67
   2  -4  12    3.90    0.58
  -2   4 -12    2.68    0.49
  -2   4 -12    2.00    0.57
  -2   4 -12    2.30    0.59
   2   4  12    4.24    0.69
   3  -4  12    0.13    0.21
  -3  -4 -12    0.01    0.33
   3   4  12   -0.31    0.23
  -3   4 -12   -0.20    0.25
  -3   4 -12    0.15    0.23
  -3   4 -12   -0.25    0.25
   4  -4  12    2.63    0.57
  -4  -4 -12    2.89    0.68
  -4  -4 -12    3.88    0.79
   4   4  12    3.26    0.64
  -4   4 -12    3.64    0.67
  -4   4 -12    3.35    0.64
  -4   4 -12    3.24    0.67
   3  -5 -12   18.55    1.43
  -3   5  12   19.00    1.41
   2  -5 -12    1.86    0.56
  -2   5  12    2.86    0.65
  -1  -5  12   37.26    1.32
   1  -5 -12   36.23    1.99
   1   5 -12   38.67    2.12
  -1   5  12   38.14    1.99
   0  -5  12    6.18    0.63
   0  -5 -12    7.72    1.06
   0   5 -12    7.24    0.56
   0   5 -12    7.26    1.07
   0   5  12    7.15    0.94
   0   5 -12    8.31    1.09
  -1  -5 -12   59.55    2.70
   1  -5  12   60.86    2.08
   1   5  12   61.86    2.54
  -1   5 -12   61.29    2.04
  -1   5 -12   63.03    2.75
  -1   5 -12   61.54    2.74
   2  -5  12    1.86    0.42
  -2  -5 -12    1.38    0.58
  -2   5 -12    1.44    0.39
  -2   5 -12    1.27    0.50
   2   5  12    1.74    0.50
  -2   5 -12    1.55    0.52
  -7   0  13    6.90    0.89
  -6   0  13    0.10    0.24
  -5   0  13   56.80    2.23
  -4   0  13    0.01    0.21
  -3   0  13  102.82    3.17
  -2   0  13    0.33    0.24
  -1   0  13  111.76    3.36
   0   0  13   -0.09    0.20
   1   0  13   15.05    1.06
  -2   0 -13   -0.23    0.21
   2   0  13   -0.04    0.19
   3   0  13   -0.06    0.22
  -3   0 -13   -0.16    0.25
   4   0  13   -0.20    0.25
  -4   0 -13   -0.02    0.27
   5   0  13    4.10    0.76
  -5   0 -13    6.54    0.95
  -6   0 -13   -0.17    0.32
   6   0  13    0.56    0.39
  -6  -1  13    5.59    0.74
  -6   1  13    5.33    0.82
  -5  -1  13   13.39    0.96
  -5   1  13   14.09    1.10
  -4  -1  13    4.46    0.63
  -4   1  13    4.00    0.67
  -3  -1  13    8.63    0.73
  -3   1  13    7.23    0.86
  -2  -1  13   19.31    1.11
  -2   1  13   17.18    1.17
  -1  -1  13   14.77    1.00
  -1   1  13   17.05    1.14
   0  -1  13   36.48    1.61
   0   1  13   35.69    1.71
  -1  -1 -13   15.46    0.95
   1  -1  13   14.23    1.01
  -1   1 -13   16.01    1.08
   1   1  13   13.01    1.04
  -2  -1 -13   59.47    2.17
   2  -1  13   59.03    2.27
  -2   1 -13   60.07    2.34
   2   1  13   64.17    2.44
  -3  -1 -13   11.85    1.20
  -3  -1 -13   10.24    0.89
   3  -1  13   11.23    0.96
   3   1  13   10.31    1.08
  -3   1 -13   10.68    1.08
   4  -1  13   48.45    2.13
  -4  -1 -13   43.67    2.18
  -4  -1 -13   47.99    2.06
   4   1  13   45.53    2.12
  -4   1 -13   46.69    2.15
   5  -1  13    2.33    0.56
  -5  -1 -13    0.99    0.44
  -5  -1 -13    1.28    0.43
  -5   1 -13    0.60    0.41
   5   1  13    1.07    0.45
  -6  -1 -13   21.40    1.48
   6  -1  13   18.46    1.42
  -6  -1 -13   17.17    1.44
   6   1  13   19.36    1.44
  -6  -2  13   12.09    0.90
  -6   2  13   12.26    1.28
  -5  -2  13   29.18    1.36
  -5   2  13   29.68    1.70
  -4  -2  13   13.36    0.88
  -4   2  13   15.51    1.19
  -3  -2  13   18.26    1.00
  -3   2  13   17.89    1.25
  -2  -2  13    5.89    0.64
  -2   2  13    4.43    0.71
  -1  -2  13   24.05    1.18
   1  -2 -13   23.08    1.22
  -1   2  13   21.75    1.36
   0  -2 -13    6.45    0.75
   0  -2  13    6.15    0.69
   0   2 -13    5.49    0.65
   0   2  13    6.27    0.84
   1  -2  13    3.16    0.56
  -1  -2 -13    2.96    0.56
   1   2  13    3.94    0.68
  -1   2 -13    2.92    0.53
  -2  -2 -13    4.55    0.69
   2  -2  13    4.85    0.68
   2   2  13    5.08    0.77
  -2   2 -13    4.36    0.65
  -2   2 -13    4.49    0.65
   3  -2  13   24.69    1.42
  -3  -2 -13   25.53    1.51
  -3   2 -13   28.42    1.45
   3   2  13   26.61    1.56
  -3   2 -13   28.76    1.54
   4  -2  13    0.05    0.26
  -4  -2 -13    0.50    0.35
  -4  -2 -13    0.00    0.32
   4   2  13    0.08    0.30
  -4   2 -13    0.06    0.20
  -4   2 -13    0.17    0.27
  -5  -2 -13    2.68    0.65
   5  -2  13    4.23    0.75
  -5  -2 -13    3.68    0.74
   5   2  13    2.92    0.66
  -5   2 -13    4.63    0.81
  -5  -3  13    3.90    0.51
  -5   3  13    2.28    0.61
  -4  -3  13   63.20    1.99
  -4   3  13   63.03    2.64
  -3  -3  13    0.15    0.18
  -3   3  13   -0.02    0.30
  -2  -3  13   34.63    1.35
   2  -3 -13   34.84    1.67
   2   3 -13   32.58    1.29
  -2   3  13   34.63    1.83
  -1  -3  13   18.24    0.98
   1  -3 -13   19.25    1.25
  -1   3  13   17.27    1.28
   1   3 -13   18.82    0.98
   0  -3  13   48.70    1.77
   0  -3 -13   48.89    2.09
   0   3 -13   45.19    1.73
   0   3  13   47.86    2.17
   1  -3  13    6.37    0.73
  -1  -3 -13    4.61    0.73
   1   3  13    5.97    0.87
  -1   3 -13    4.76    0.63
  -1   3 -13    5.13    0.79
   2  -3  13   26.87    1.39
  -2  -3 -13   28.44    1.63
   2   3  13   26.78    1.58
  -2   3 -13   26.22    1.52
  -2   3 -13   26.95    1.41
  -3  -3 -13   14.51    1.20
   3  -3  13   14.11    1.06
   3   3  13   12.44    1.12
  -3   3 -13   15.18    1.13
  -3   3 -13   13.16    1.08
  -4  -3 -13    4.03    0.77
  -4  -3 -13    5.37    0.88
   4  -3  13    5.49    0.79
  -4   3 -13    5.34    0.75
   4   3  13    7.60    1.01
  -4   3 -13    6.30    0.86
  -4   4  13    2.04    0.55
  -3  -4  13    0.11    0.16
   3  -4 -13   -0.18    0.26
  -3   4  13    0.80    0.42
   2  -4 -13   -0.26    0.27
  -2  -4  13   -0.04    0.18
  -2   4  13   -0.15    0.23
   1  -4 -13   13.73    1.16
  -1  -4  13   14.74    0.83
   1   4 -13   13.44    0.75
  -1   4  13   14.22    1.19
   0  -4 -13    0.29    0.39
   0  -4  13    1.58    0.36
   0   4  13    1.24    0.46
   0   4 -13    0.99    0.48
   0   4 -13    1.70    0.37
  -1  -4 -13    7.97    1.04
   1  -4  13    8.30    0.74
  -1   4 -13    9.11    1.10
   1   4  13    7.65    0.98
  -1   4 -13    8.27    0.72
  -2  -4 -13    1.78    0.59
   2  -4  13    1.95    0.46
   2   4  13    1.84    0.52
  -2   4 -13    1.80    0.45
  -2   4 -13    1.29    0.50
  -3  -4 -13   52.58    2.46
   3  -4  13   48.42    2.07
  -3   4 -13   49.66    2.31
   3   4  13   49.42    2.27
  -3   4 -13   49.99    2.12
  -1  -5  13    0.64    0.23
   1  -5 -13    1.58    0.58
   1   5 -13    0.01    0.38
  -1   5  13    0.97    0.47
   0  -5  13   13.41    0.86
   0  -5 -13   13.74    1.41
   0   5  13   13.56    1.19
   0   5 -13   11.95    1.32
  -6   0  14   35.18    1.79
  -5   0  14   -0.34    0.19
  -4   0  14   69.37    2.57
  -3   0  14    0.02    0.21
  -2   0  14   21.49    1.28
  -1   0  14    0.13    0.20
   0   0  14    2.16    0.51
   1   0  14    0.00    0.24
   2   0  14   25.23    1.46
  -2   0 -14   23.40    1.48
  -3   0 -14   -0.41    0.17
   3   0  14   -0.26    0.23
   4   0  14    9.18    1.09
  -4   0 -14    7.34    0.98
  -5   0 -14   -0.21    0.28
   5   0  14    0.11    0.33
  -6  -1  14    1.98    0.49
  -6   1  14    2.38    0.61
  -5  -1  14   14.96    1.05
  -5   1  14   15.55    1.22
  -4  -1  14    1.47    0.40
  -4   1  14    1.05    0.42
  -3  -1  14    7.32    0.80
  -3   1  14    7.56    0.93
  -2  -1  14    0.03    0.24
  -2   1  14   -0.17    0.23
  -1  -1  14   56.88    2.20
  -1   1  14   67.46    2.51
   0  -1  14    0.22    0.26
   0   1  14    0.69    0.35
   1  -1  14   17.00    1.15
   1   1  14   14.97    1.18
  -1   1 -14   16.07    1.14
   2  -1  14    8.42    0.93
   2   1  14    7.90    0.94
  -2   1 -14    7.30    0.89
  -3  -1 -14   15.31    1.28
   3  -1  14   15.70    1.18
  -3   1 -14   14.07    1.15
   3   1  14   16.88    1.28
  -4  -1 -14    7.13    1.00
   4  -1  14   10.28    1.10
  -4   1 -14    7.95    0.99
   4   1  14    9.26    1.09
  -5  -1 -14   10.89    1.30
   5  -1  14    9.18    1.07
   5   1  14    9.93    1.14
  -5   1 -14    9.69    1.15
  -5  -2  14   11.79    0.89
  -5   2  14   10.50    1.19
  -4  -2  14   30.41    1.43
  -4   2  14   32.27    1.79
  -3  -2  14    0.70    0.30
  -3   2  14    0.22    0.30
  -2  -2  14   32.24    1.46
  -2   2  14   32.21    1.75
  -1  -2  14    1.05    0.37
  -1   2  14    2.38    0.56
   0  -2  14   15.20    1.04
   0   2  14   15.20    1.21
   0   2 -14   16.23    1.06
   1  -2  14   27.28    1.43
   1   2  14   29.19    1.67
  -1   2 -14   25.92    1.43
  -2  -2 -14   22.32    1.38
   2  -2  14   22.93    1.37
  -2   2 -14   20.67    1.30
   2   2  14   24.28    1.52
   3  -2  14   14.12    1.17
  -3  -2 -14   16.96    1.22
  -3  -2 -14   15.38    1.31
  -3   2 -14   13.16    1.03
   3   2  14   15.43    1.24
  -3   2 -14   12.92    1.09
  -4  -2 -14    9.47    1.09
   4  -2  14   10.79    1.17
  -4  -2 -14    8.69    1.12
  -4   2 -14    8.68    1.05
   4   2  14    9.49    1.11
  -4  -3  14   14.63    0.90
  -4   3  14   16.04    1.31
  -3  -3  14    5.31    0.62
  -3   3  14    5.74    0.88
  -2  -3  14    7.20    0.66
  -2   3  14    5.88    0.88
   2   3 -14    7.77    0.63
  -1  -3  14    8.83    0.74
  -1   3  14    7.51    0.99
   1   3 -14    8.72    0.71
   0  -3  14    2.21    0.43
   0  -3 -14    3.65    0.66
   0   3  14    2.67    0.64
   0   3 -14    2.66    0.48
  -1  -3 -14   18.17    1.29
   1  -3  14   17.71    1.14
  -1   3 -14   18.76    1.15
   1   3  14   17.59    1.32
   2  -3  14   18.32    1.20
  -2  -3 -14   22.46    1.46
  -2   3 -14   17.46    1.18
  -2   3 -14   21.84    1.42
   2   3  14   19.57    1.41
   3  -3  14   19.41    1.29
  -3  -3 -14   18.01    1.37
  -3   3 -14   19.09    1.32
   3   3  14   16.22    1.32
  -3   3 -14   19.22    1.29
  -2  -4  14   61.93    1.99
  -2   4  14   58.93    2.63
   1  -4 -14   -0.11    0.38
  -1  -4  14    0.04    0.19
   1   4 -14    0.02    0.19
  -1   4  14    0.72    0.39
   0  -4  14   60.67    2.15
   0  -4 -14   61.17    2.61
   0   4 -14   62.55    2.10
   0   4  14   64.24    2.72
  -1  -4 -14   17.73    1.41
   1  -4  14   16.24    1.05
  -1   4 -14   15.09    1.02
   1   4  14   14.50    1.25
  -1   4 -14   15.57    1.29
  -4   0  15   -0.09    0.23
  -3   0  15    3.43    0.63
  -2   0  15    0.04    0.32
  -1   0  15   17.34    1.22
   0   0  15    0.08    0.26
   1   0  15  116.35    3.74
  -2   0 -15    0.27    0.32
   2   0  15   -0.04    0.25
   3   0  15   71.46    2.83
  -3   0 -15   70.29    2.90
  -4  -1  15   33.24    1.65
  -4   1  15   32.10    1.78
  -3  -1  15    7.25    0.87
  -3   1  15    7.18    0.96
  -2  -1  15   31.73    1.58
  -2   1  15   28.35    1.65
  -1  -1  15    7.64    0.88
  -1   1  15    6.16    0.88
   0  -1  15    1.63    0.47
   0   1  15    1.31    0.44
   1  -1  15    0.45    0.33
  -1   1 -15    0.89    0.39
   1   1  15    1.21    0.44
   2  -1  15    0.73    0.40
   2   1  15    0.97    0.45
  -2   1 -15    1.64    0.47
  -3  -1 -15    4.99    0.89
   3  -1  15    5.24    0.81
   3   1  15    4.11    0.76
  -3   1 -15    5.13    0.84
  -4  -2  15    6.24    0.78
  -4   2  15    5.59    0.88
  -3  -2  15   16.38    1.06
  -3   2  15   16.26    1.28
  -2  -2  15   12.46    0.94
  -2   2  15   13.98    1.21
  -1  -2  15   19.22    1.18
  -1   2  15   18.32    1.36
   1   2 -15   18.51    1.16
   0  -2  15    1.42    0.42
   0   2 -15    1.48    0.42
   0   2  15    2.00    0.56
   1  -2  15   29.98    1.59
   1   2  15   31.52    1.80
  -1   2 -15   32.49    1.65
   2  -2  15    0.00    0.30
   2   2  15   -0.14    0.32
  -2   2 -15    0.05    0.31
   3  -2  15   14.54    1.19
  -3  -2 -15   15.66    1.39
   3   2  15   16.48    1.34
  -3   2 -15   15.30    1.24
  -2  -3  15   27.87    1.35
  -2   3  15   25.98    1.69
   2   3 -15   28.99    1.31
  -1  -3  15    0.26    0.22
  -1   3  15    0.36    0.35
   1   3 -15    0.05    0.22
   0  -3  15    7.44    0.83
   0   3  15    8.54    1.10
   0   3 -15    7.88    0.83
   1  -3  15    1.88    0.46
   1   3  15    1.61    0.53
  -1   3 -15    2.44    0.55
  -3   0  16   -0.05    0.26
  -2   0  16   60.42    2.49
  -1   0  16   -0.04    0.24
   0   0  16   16.83    1.28
   1   0  16    0.20    0.36
  -2   0 -16    1.93    0.61
   2   0  16    1.53    0.51
  -2  -1  16    0.39    0.32
  -2   1  16    0.45    0.36
  -1  -1  16   12.27    1.05
  -1   1  16   14.09    1.21
   0  -1  16    3.10    0.64
   0   1  16    2.07    0.61
   1  -1  16   37.00    1.93
  -1   1 -16   35.65    1.89
   1   1  16   37.22    2.00
   0   0   0    0.00    0.00
;
_shelx_hkl_checksum              85779

####################################################################### 
# 
# This file contains crystal structure data downloaded from the 
# Cambridge Structural Database (CSD) hosted by the Cambridge 
# Crystallographic Data Centre (CCDC).
# 
# Full information about CCDC data access policies and citation 
# guidelines are available at http://www.ccdc.cam.ac.uk/access/V1 
# 
# Audit and citation data items may have been added by the CCDC. 
# Please retain this information to preserve the provenance of 
# this file and to allow appropriate attribution of the data. 
# 
#######################################################################

data_ag2pypo
_database_code_depnum_ccdc_archive 'CCDC 1883489'
_audit_update_record             
;
2018-12-06 deposited with the CCDC.
2018-12-26 downloaded from the CCDC.
;

_audit_creation_method           SHELXL-2017/1
_shelx_SHELXL_version_number     2017/1
_chemical_name_systematic        ?
_chemical_name_common            ?
_chemical_melting_point          ?
_chemical_formula_moiety         'C15 H12 Ag7 N4 O12 P3'
_chemical_formula_sum            'C15 H12 Ag7 N4 O12 P3'
_chemical_formula_weight         1288.29

loop_
_atom_type_symbol
_atom_type_description
_atom_type_scat_dispersion_real
_atom_type_scat_dispersion_imag
_atom_type_scat_source
C C 0.0033 0.0016 'International Tables Vol C Tables 4.2.6.8 and 6.1.1.4'
H H 0.0000 0.0000 'International Tables Vol C Tables 4.2.6.8 and 6.1.1.4'
Ag Ag -0.8971 1.1015 'International Tables Vol C Tables 4.2.6.8 and 6.1.1.4'
N N 0.0061 0.0033 'International Tables Vol C Tables 4.2.6.8 and 6.1.1.4'
O O 0.0106 0.0060 'International Tables Vol C Tables 4.2.6.8 and 6.1.1.4'
P P 0.1023 0.0942 'International Tables Vol C Tables 4.2.6.8 and 6.1.1.4'

_space_group_crystal_system      monoclinic
_space_group_IT_number           14
_space_group_name_H-M_alt        'P 21/n'
_space_group_name_Hall           '-P 2yn'

_shelx_space_group_comment       
;
The symmetry employed for this shelxl refinement is uniquely defined
by the following loop, which should always be used as a source of
symmetry information in preference to the above space-group names.
They are only intended as comments.
;

loop_
_space_group_symop_operation_xyz
'x, y, z'
'-x+1/2, y+1/2, -z+1/2'
'-x, -y, -z'
'x-1/2, -y-1/2, z-1/2'

_cell_length_a                   5.8965(2)
_cell_length_b                   31.1708(12)
_cell_length_c                   13.7850(5)
_cell_angle_alpha                90
_cell_angle_beta                 101.0070(10)
_cell_angle_gamma                90
_cell_volume                     2487.05(16)
_cell_formula_units_Z            4
_cell_measurement_reflns_used    9066
_cell_measurement_theta_min      2.4714
_cell_measurement_theta_max      28.1597
_cell_measurement_temperature    150.(2)

_exptl_crystal_description       plate
_exptl_crystal_colour            'translucent colourless'
_exptl_crystal_density_meas      ?
_exptl_crystal_density_method    ?
_exptl_crystal_density_diffrn    3.441
_exptl_crystal_F_000             2400
_exptl_transmission_factor_min   ?
_exptl_transmission_factor_max   ?
_exptl_crystal_size_max          0.645
_exptl_crystal_size_mid          0.299
_exptl_crystal_size_min          0.104
_exptl_absorpt_coefficient_mu    5.661
_shelx_estimated_absorpt_T_min   0.121
_shelx_estimated_absorpt_T_max   0.591
_exptl_absorpt_correction_type   'Numerical Mu From Formula'
_exptl_absorpt_process_details   
;
SADABS-2016/2 - Bruker AXS area detector scaling and absorption correction
;
_exptl_absorpt_correction_T_min  0.57
_exptl_absorpt_correction_T_max  0.87
_exptl_absorpt_special_details   ?
_diffrn_ambient_temperature      150(2)
_diffrn_radiation_wavelength     0.71073
_diffrn_radiation_type           MoK\a
_diffrn_source                   ?
_diffrn_measurement_device_type  'Bruker D8 VENTURE'
_diffrn_measurement_method       ?
_diffrn_detector_area_resol_mean ?
_diffrn_reflns_number            113416
_diffrn_reflns_av_unetI/netI     0.0280
_diffrn_reflns_av_R_equivalents  0.0886
_diffrn_reflns_limit_h_min       -7
_diffrn_reflns_limit_h_max       7
_diffrn_reflns_limit_k_min       -41
_diffrn_reflns_limit_k_max       41
_diffrn_reflns_limit_l_min       -18
_diffrn_reflns_limit_l_max       18
_diffrn_reflns_theta_min         2.471
_diffrn_reflns_theta_max         28.313
_diffrn_reflns_theta_full        25.242
_diffrn_measured_fraction_theta_max 0.999
_diffrn_measured_fraction_theta_full 0.999
_diffrn_reflns_Laue_measured_fraction_max 0.999
_diffrn_reflns_Laue_measured_fraction_full 0.999
_diffrn_reflns_point_group_measured_fraction_max 0.999
_diffrn_reflns_point_group_measured_fraction_full 0.999
_reflns_number_total             6183
_reflns_number_gt                5228
_reflns_threshold_expression     'I > 2\s(I)'
_reflns_Friedel_coverage         0.000
_reflns_Friedel_fraction_max     .
_reflns_Friedel_fraction_full    .

_reflns_special_details          
;
 Reflections were merged by SHELXL according to the crystal
 class for the calculation of statistics and refinement.
 
 _reflns_Friedel_fraction is defined as the number of unique
 Friedel pairs measured divided by the number that would be
 possible theoretically, ignoring centric projections and
 systematic absences.
;

_computing_data_collection       ?
_computing_cell_refinement       ?
_computing_data_reduction        ?
_computing_structure_solution    'SHELXT 2014/5 (Sheldrick, 2014)'
_computing_structure_refinement  'SHELXL-2017/1 (Sheldrick, 2017)'
_computing_molecular_graphics    ?
_computing_publication_material  ?
_refine_special_details          ?
_refine_ls_structure_factor_coef Fsqd
_refine_ls_matrix_type           full
_refine_ls_weighting_scheme      calc
_refine_ls_weighting_details     
'w=1/[\s^2^(Fo^2^)+(0.0128P)^2^+5.6712P] where P=(Fo^2^+2Fc^2^)/3'
_atom_sites_solution_primary     ?
_atom_sites_solution_secondary   ?
_atom_sites_solution_hydrogens   geom
_refine_ls_hydrogen_treatment    constr
_refine_ls_extinction_method     none
_refine_ls_extinction_coef       .
_refine_ls_number_reflns         6183
_refine_ls_number_parameters     375
_refine_ls_number_restraints     12
_refine_ls_R_factor_all          0.0388
_refine_ls_R_factor_gt           0.0258
_refine_ls_wR_factor_ref         0.0441
_refine_ls_wR_factor_gt          0.0414
_refine_ls_goodness_of_fit_ref   1.074
_refine_ls_restrained_S_all      1.077
_refine_ls_shift/su_max          0.001
_refine_ls_shift/su_mean         0.000

loop_
_atom_site_label
_atom_site_type_symbol
_atom_site_fract_x
_atom_site_fract_y
_atom_site_fract_z
_atom_site_U_iso_or_equiv
_atom_site_adp_type
_atom_site_occupancy
_atom_site_site_symmetry_order
_atom_site_calc_flag
_atom_site_refinement_flags_posn
_atom_site_refinement_flags_adp
_atom_site_refinement_flags_occupancy
_atom_site_disorder_assembly
_atom_site_disorder_group
Ag1 Ag 0.66225(5) -0.03100(2) 0.92588(2) 0.01700(6) Uani 1 1 d . . . . .
Ag2 Ag 0.08309(5) -0.01288(2) 0.79541(2) 0.01572(6) Uani 1 1 d . . . . .
Ag3 Ag -0.37338(5) 0.03913(2) 0.75103(2) 0.01448(6) Uani 1 1 d . . . . .
Ag4 Ag 0.26572(4) 0.09183(2) 0.88606(2) 0.01391(6) Uani 1 1 d . . . . .
Ag5 Ag 0.24894(5) -0.00466(2) 0.48781(2) 0.01251(6) Uani 1 1 d . . . . .
Ag6 Ag -0.02518(5) 0.09400(2) 0.39438(2) 0.02013(7) Uani 1 1 d . . . . .
Ag7 Ag 0.52874(5) 0.11241(2) 0.53891(2) 0.01722(6) Uani 1 1 d . . . . .
C1 C 0.7583(6) 0.12400(11) 0.9793(2) 0.0107(7) Uani 1 1 d . . . . .
C2 C 0.5095(6) 0.18107(12) 0.9352(3) 0.0175(8) Uani 1 1 d . . . . .
H2 H 0.357697 0.191321 0.910624 0.021 Uiso 1 1 calc R U . . .
C3 C 0.6835(7) 0.21076(12) 0.9630(3) 0.0204(8) Uani 1 1 d . . . . .
H3 H 0.652887 0.240622 0.955651 0.024 Uiso 1 1 calc R U . . .
C4 C 0.9035(7) 0.19607(12) 1.0019(3) 0.0205(8) Uani 1 1 d . . . . .
H4 H 1.027644 0.215584 1.021261 0.025 Uiso 1 1 calc R U . . .
C5 C 0.9384(6) 0.15242(12) 1.0118(3) 0.0162(8) Uani 1 1 d . . . . .
H5 H 1.086512 0.141697 1.040971 0.019 Uiso 1 1 calc R U . . .
C6 C 0.6324(6) -0.11209(11) 0.7256(2) 0.0122(7) Uani 1 1 d . . . . .
C7 C 0.8573(8) -0.17231(13) 0.7168(3) 0.0275(10) Uani 1 1 d . . . . .
H7 H 0.981589 -0.185766 0.693829 0.033 Uiso 1 1 calc R U . . .
C8 C 0.7331(9) -0.19573(14) 0.7735(3) 0.0339(11) Uani 1 1 d . . . . .
H8 H 0.770268 -0.224950 0.788347 0.041 Uiso 1 1 calc R U . . .
C9 C 0.5550(8) -0.17642(14) 0.8082(3) 0.0311(11) Uani 1 1 d . U . . .
H9 H 0.468108 -0.192017 0.847740 0.037 Uiso 1 1 calc R U . . .
C10 C 0.5044(7) -0.13400(13) 0.7848(3) 0.0219(9) Uani 1 1 d . . . . .
H10 H 0.383450 -0.119899 0.808925 0.026 Uiso 1 1 calc R U . . .
C11 C 0.1316(6) 0.12942(11) 0.6643(2) 0.0106(7) Uani 1 1 d . . . . .
C12 C -0.0067(7) 0.15194(12) 0.7183(3) 0.0180(8) Uani 1 1 d . . . . .
H12 H -0.130940 0.137904 0.740078 0.022 Uiso 1 1 calc R U . . .
C13 C 0.0376(8) 0.19461(13) 0.7399(3) 0.0264(10) Uani 1 1 d . . . . .
H13 H -0.053988 0.210282 0.777324 0.032 Uiso 1 1 calc R U . . .
C14 C 0.2174(8) 0.21414(13) 0.7061(3) 0.0281(10) Uani 1 1 d . U . . .
H14 H 0.251841 0.243566 0.719533 0.034 Uiso 1 1 calc R U . . .
C15 C 0.3463(8) 0.19015(13) 0.6524(3) 0.0252(9) Uani 1 1 d . . . . .
H15 H 0.468654 0.203918 0.628599 0.030 Uiso 1 1 calc R U . . .
N1 N 0.5434(5) 0.13847(10) 0.9410(2) 0.0129(6) Uani 1 1 d . . . . .
N2 N 0.8087(5) -0.13109(10) 0.6930(2) 0.0180(7) Uani 1 1 d . . . . .
N3 N 0.7276(7) 0.19942(12) 0.4518(3) 0.0317(9) Uani 1 1 d . . . . .
N4 N 0.3080(5) 0.14818(10) 0.6319(2) 0.0168(7) Uani 1 1 d . . . . .
O1 O 0.4481(4) -0.03734(9) 0.76541(18) 0.0197(6) Uani 1 1 d . . . . .
O2 O -0.1711(4) 0.06460(8) 0.63349(17) 0.0139(5) Uani 1 1 d . . . . .
O3 O 0.2305(4) 0.05047(8) 0.73323(17) 0.0109(5) Uani 1 1 d . . . . .
O4 O 0.5892(4) 0.04263(8) 0.96656(18) 0.0138(5) Uani 1 1 d . . . . .
O5 O 0.9812(4) 0.05793(8) 1.07727(17) 0.0142(5) Uani 1 1 d . . . . .
O6 O -0.0709(4) 0.05956(8) 0.88954(18) 0.0131(5) Uani 1 1 d . . . . .
O7 O 0.1718(4) 0.06129(8) 0.54782(17) 0.0141(5) Uani 1 1 d . . . . .
O8 O 0.2330(4) 0.03461(8) 0.33441(17) 0.0139(5) Uani 1 1 d . . . . .
O9 O 0.3749(4) -0.06376(8) 0.58785(17) 0.0121(5) Uani 1 1 d . . . . .
O10 O 0.7562(7) 0.16097(10) 0.4528(3) 0.0501(10) Uani 1 1 d . . . . .
O11 O 0.7641(6) 0.22458(10) 0.3893(2) 0.0410(8) Uani 1 1 d . . . . .
O12A O 0.7366(10) 0.21816(17) 0.5370(4) 0.0439(19) Uani 0.633(8) 1 d . . P . .
O12B O 0.5036(18) 0.1996(3) 0.4649(7) 0.049(3) Uiso 0.367(8) 1 d . . P . .
P1 P 0.08713(15) 0.07208(3) 0.64254(6) 0.00851(17) Uani 1 1 d . . . . .
P2 P 0.81830(15) 0.06645(3) 0.98005(6) 0.00940(17) Uani 1 1 d . . . . .
P3 P 0.55212(15) -0.05777(3) 0.68432(6) 0.00959(17) Uani 1 1 d . . . . .

loop_
_atom_site_aniso_label
_atom_site_aniso_U_11
_atom_site_aniso_U_22
_atom_site_aniso_U_33
_atom_site_aniso_U_23
_atom_site_aniso_U_13
_atom_site_aniso_U_12
Ag1 0.01533(14) 0.02122(15) 0.01509(14) -0.00197(11) 0.00451(11) 0.00155(11)
Ag2 0.01131(13) 0.01803(14) 0.01818(14) 0.00679(11) 0.00370(11) -0.00076(11)
Ag3 0.01037(13) 0.01818(14) 0.01555(13) -0.00151(11) 0.00411(10) -0.00307(11)
Ag4 0.00857(12) 0.01743(14) 0.01467(13) -0.00146(11) -0.00044(10) -0.00334(10)
Ag5 0.01342(13) 0.01034(13) 0.01340(13) 0.00034(10) 0.00159(10) -0.00079(10)
Ag6 0.01516(14) 0.02831(17) 0.01880(15) 0.00629(12) 0.00796(12) 0.00602(12)
Ag7 0.01461(14) 0.02024(15) 0.01851(14) -0.00016(12) 0.00746(11) 0.00149(11)
C1 0.0094(16) 0.0126(17) 0.0103(16) -0.0004(13) 0.0026(13) -0.0020(13)
C2 0.0130(18) 0.019(2) 0.0187(19) 0.0022(16) -0.0009(15) 0.0045(15)
C3 0.024(2) 0.0105(18) 0.026(2) 0.0013(16) 0.0036(17) 0.0002(15)
C4 0.0179(19) 0.016(2) 0.026(2) -0.0028(16) 0.0007(16) -0.0044(16)
C5 0.0095(17) 0.0185(19) 0.0197(19) -0.0015(15) 0.0009(15) 0.0003(14)
C6 0.0109(17) 0.0156(18) 0.0084(16) 0.0012(14) -0.0024(13) -0.0013(14)
C7 0.036(3) 0.012(2) 0.029(2) -0.0010(17) -0.0054(19) 0.0068(18)
C8 0.048(3) 0.016(2) 0.029(2) 0.0089(18) -0.013(2) -0.003(2)
C9 0.039(2) 0.027(2) 0.023(2) 0.0121(17) -0.0046(18) -0.0191(19)
C10 0.020(2) 0.030(2) 0.0149(19) 0.0057(17) 0.0013(16) -0.0063(17)
C11 0.0131(17) 0.0100(17) 0.0075(16) 0.0014(13) -0.0012(13) -0.0003(13)
C12 0.0176(19) 0.021(2) 0.0150(18) -0.0030(16) 0.0019(15) 0.0050(16)
C13 0.036(2) 0.020(2) 0.022(2) -0.0078(17) 0.0029(18) 0.0119(18)
C14 0.042(2) 0.0104(18) 0.030(2) -0.0033(16) 0.0013(19) -0.0019(17)
C15 0.032(2) 0.013(2) 0.029(2) 0.0011(17) 0.0028(19) -0.0079(17)
N1 0.0117(15) 0.0139(15) 0.0127(15) 0.0006(12) 0.0014(12) 0.0001(12)
N2 0.0197(17) 0.0151(16) 0.0180(16) -0.0005(13) 0.0005(13) 0.0022(13)
N3 0.045(2) 0.026(2) 0.030(2) 0.0105(17) 0.0209(18) 0.0109(17)
N4 0.0184(16) 0.0144(16) 0.0173(16) 0.0006(13) 0.0029(13) -0.0027(13)
O1 0.0181(14) 0.0304(16) 0.0102(12) -0.0027(11) 0.0015(10) 0.0114(12)
O2 0.0103(12) 0.0172(13) 0.0132(12) 0.0039(10) -0.0003(10) -0.0037(10)
O3 0.0095(12) 0.0130(12) 0.0102(12) 0.0028(10) 0.0013(9) 0.0009(10)
O4 0.0096(12) 0.0113(13) 0.0209(13) 0.0007(10) 0.0042(10) -0.0023(10)
O5 0.0126(13) 0.0195(14) 0.0100(12) 0.0033(10) 0.0008(10) -0.0007(10)
O6 0.0096(12) 0.0169(13) 0.0136(12) -0.0029(10) 0.0042(10) -0.0034(10)
O7 0.0212(14) 0.0122(12) 0.0100(12) -0.0003(10) 0.0057(10) 0.0017(10)
O8 0.0141(13) 0.0126(13) 0.0131(12) 0.0020(10) -0.0020(10) -0.0029(10)
O9 0.0104(12) 0.0140(13) 0.0115(12) 0.0016(10) 0.0008(10) 0.0008(10)
O10 0.088(3) 0.0176(17) 0.059(2) 0.0027(16) 0.049(2) 0.0056(18)
O11 0.055(2) 0.0328(18) 0.0356(19) 0.0090(15) 0.0099(17) -0.0168(17)
O12A 0.072(4) 0.037(3) 0.028(3) -0.006(2) 0.021(3) 0.018(3)
P1 0.0097(4) 0.0088(4) 0.0070(4) -0.0003(3) 0.0015(3) -0.0012(3)
P2 0.0079(4) 0.0104(4) 0.0102(4) 0.0012(3) 0.0024(3) -0.0015(3)
P3 0.0091(4) 0.0109(4) 0.0084(4) -0.0002(3) 0.0008(3) 0.0011(3)

_geom_special_details            
;
 All esds (except the esd in the dihedral angle between two l.s. planes)
 are estimated using the full covariance matrix.  The cell esds are taken
 into account individually in the estimation of esds in distances, angles
 and torsion angles; correlations between esds in cell parameters are only
 used when they are defined by crystal symmetry.  An approximate (isotropic)
 treatment of cell esds is used for estimating esds involving l.s. planes.
;

loop_
_geom_bond_atom_site_label_1
_geom_bond_atom_site_label_2
_geom_bond_distance
_geom_bond_site_symmetry_2
_geom_bond_publ_flag
Ag1 O5 2.272(2) 3_757 ?
Ag1 O4 2.317(2) 3_657 ?
Ag1 O1 2.337(3) . ?
Ag1 O4 2.421(2) . ?
Ag1 Ag4 3.1743(4) 3_657 ?
Ag1 Ag3 3.2309(4) 1_655 ?
Ag1 Ag2 3.3787(4) 1_655 ?
Ag2 O5 2.334(2) 3_657 ?
Ag2 O3 2.382(2) . ?
Ag2 O1 2.393(2) . ?
Ag2 O8 2.421(2) 3_556 ?
Ag2 Ag3 3.1015(4) . ?
Ag3 O2 2.327(2) . ?
Ag3 O3 2.328(2) 1_455 ?
Ag3 O6 2.436(2) . ?
Ag4 N1 2.212(3) . ?
Ag4 O6 2.234(2) . ?
Ag4 O3 2.445(2) . ?
Ag4 O4 2.532(2) . ?
Ag5 O7 2.294(2) . ?
Ag5 O9 2.336(2) . ?
Ag5 O8 2.430(2) . ?
Ag5 O2 2.491(2) 3_556 ?
Ag5 Ag5 2.9298(5) 3_656 ?
Ag5 Ag5 3.0320(5) 3_556 ?
Ag6 N2 2.237(3) 3_656 ?
Ag6 O9 2.323(2) 3_556 ?
Ag6 O7 2.434(2) . ?
Ag7 N4 2.284(3) . ?
Ag7 O9 2.461(2) 3_656 ?
Ag7 O10 2.471(3) . ?
Ag7 O2 2.485(2) 1_655 ?
C1 N1 1.354(4) . ?
C1 C5 1.390(5) . ?
C1 P2 1.828(4) . ?
C2 N1 1.343(5) . ?
C2 C3 1.381(5) . ?
C2 H2 0.9500 . ?
C3 C4 1.383(5) . ?
C3 H3 0.9500 . ?
C4 C5 1.379(5) . ?
C4 H4 0.9500 . ?
C5 H5 0.9500 . ?
C6 N2 1.346(5) . ?
C6 C10 1.392(5) . ?
C6 P3 1.820(4) . ?
C7 N2 1.344(5) . ?
C7 C8 1.377(6) . ?
C7 H7 0.9500 . ?
C8 C9 1.374(7) . ?
C8 H8 0.9500 . ?
C9 C10 1.380(6) . ?
C9 H9 0.9500 . ?
C10 H10 0.9500 . ?
C11 N4 1.342(4) . ?
C11 C12 1.394(5) . ?
C11 P1 1.823(4) . ?
C12 C13 1.377(6) . ?
C12 H12 0.9500 . ?
C13 C14 1.379(6) . ?
C13 H13 0.9500 . ?
C14 C15 1.378(6) . ?
C14 H14 0.9500 . ?
C15 N4 1.349(5) . ?
C15 H15 0.9500 . ?
N3 O10 1.210(5) . ?
N3 O11 1.214(4) . ?
N3 O12A 1.303(6) . ?
N3 O12B 1.367(10) . ?
O1 P3 1.514(3) . ?
O2 P1 1.522(2) . ?
O3 P1 1.526(2) . ?
O4 P2 1.522(2) . ?
O5 P2 1.516(3) . ?
O6 P2 1.530(2) 1_455 ?
O7 P1 1.522(2) . ?
O8 P3 1.522(3) 3_656 ?
O9 P3 1.538(2) . ?
O12A O12B 1.640(12) . ?

loop_
_geom_angle_atom_site_label_1
_geom_angle_atom_site_label_2
_geom_angle_atom_site_label_3
_geom_angle
_geom_angle_site_symmetry_1
_geom_angle_site_symmetry_3
_geom_angle_publ_flag
O5 Ag1 O4 131.45(9) 3_757 3_657 ?
O5 Ag1 O1 106.59(9) 3_757 . ?
O4 Ag1 O1 107.25(9) 3_657 . ?
O5 Ag1 O4 124.13(9) 3_757 . ?
O4 Ag1 O4 80.56(9) 3_657 . ?
O1 Ag1 O4 102.22(9) . . ?
O5 Ag1 Ag4 79.33(6) 3_757 3_657 ?
O4 Ag1 Ag4 52.12(6) 3_657 3_657 ?
O1 Ag1 Ag4 133.35(7) . 3_657 ?
O4 Ag1 Ag4 112.28(6) . 3_657 ?
O5 Ag1 Ag3 99.46(6) 3_757 1_655 ?
O4 Ag1 Ag3 128.68(6) 3_657 1_655 ?
O1 Ag1 Ag3 53.46(7) . 1_655 ?
O4 Ag1 Ag3 62.76(6) . 1_655 ?
Ag4 Ag1 Ag3 173.179(12) 3_657 1_655 ?
O5 Ag1 Ag2 43.55(6) 3_757 1_655 ?
O4 Ag1 Ag2 172.57(6) 3_657 1_655 ?
O1 Ag1 Ag2 80.17(6) . 1_655 ?
O4 Ag1 Ag2 98.41(6) . 1_655 ?
Ag4 Ag1 Ag2 122.496(11) 3_657 1_655 ?
Ag3 Ag1 Ag2 55.913(8) 1_655 1_655 ?
O5 Ag2 O3 153.12(8) 3_657 . ?
O5 Ag2 O1 102.65(9) 3_657 . ?
O3 Ag2 O1 78.46(9) . . ?
O5 Ag2 O8 100.06(8) 3_657 3_556 ?
O3 Ag2 O8 104.38(8) . 3_556 ?
O1 Ag2 O8 111.97(9) . 3_556 ?
O5 Ag2 Ag3 101.73(6) 3_657 . ?
O3 Ag2 Ag3 81.85(6) . . ?
O1 Ag2 Ag3 155.22(6) . . ?
O8 Ag2 Ag3 58.92(6) 3_556 . ?
O5 Ag2 Ag1 42.10(6) 3_657 1_455 ?
O3 Ag2 Ag1 133.29(6) . 1_455 ?
O1 Ag2 Ag1 144.60(7) . 1_455 ?
O8 Ag2 Ag1 78.85(6) 3_556 1_455 ?
Ag3 Ag2 Ag1 59.631(9) . 1_455 ?
O2 Ag3 O3 120.80(8) . 1_455 ?
O2 Ag3 O6 93.48(8) . . ?
O3 Ag3 O6 127.78(8) 1_455 . ?
O2 Ag3 Ag2 76.98(6) . . ?
O3 Ag3 Ag2 156.27(6) 1_455 . ?
O6 Ag3 Ag2 60.26(6) . . ?
O2 Ag3 Ag1 141.37(6) . 1_455 ?
O3 Ag3 Ag1 95.87(6) 1_455 1_455 ?
O6 Ag3 Ag1 70.03(6) . 1_455 ?
Ag2 Ag3 Ag1 64.454(9) . 1_455 ?
N1 Ag4 O6 153.01(10) . . ?
N1 Ag4 O3 125.25(9) . . ?
O6 Ag4 O3 81.46(8) . . ?
N1 Ag4 O4 78.57(9) . . ?
O6 Ag4 O4 108.41(8) . . ?
O3 Ag4 O4 89.50(8) . . ?
N1 Ag4 Ag1 97.94(8) . 3_657 ?
O6 Ag4 Ag1 72.20(6) . 3_657 ?
O3 Ag4 Ag1 111.40(6) . 3_657 ?
O4 Ag4 Ag1 46.23(5) . 3_657 ?
O7 Ag5 O9 123.81(8) . . ?
O7 Ag5 O8 83.40(8) . . ?
O9 Ag5 O8 150.03(8) . . ?
O7 Ag5 O2 152.95(8) . 3_556 ?
O9 Ag5 O2 78.57(8) . 3_556 ?
O8 Ag5 O2 79.76(8) . 3_556 ?
O7 Ag5 Ag5 97.78(6) . 3_656 ?
O9 Ag5 Ag5 79.05(6) . 3_656 ?
O8 Ag5 Ag5 85.42(6) . 3_656 ?
O2 Ag5 Ag5 101.78(6) 3_556 3_656 ?
O7 Ag5 Ag5 67.13(6) . 3_556 ?
O9 Ag5 Ag5 102.45(6) . 3_556 ?
O8 Ag5 Ag5 99.84(6) . 3_556 ?
O2 Ag5 Ag5 95.05(6) 3_556 3_556 ?
Ag5 Ag5 Ag5 163.03(2) 3_656 3_556 ?
N2 Ag6 O9 151.17(10) 3_656 3_556 ?
N2 Ag6 O7 117.23(10) 3_656 . ?
O9 Ag6 O7 91.40(8) 3_556 . ?
N4 Ag7 O9 158.89(10) . 3_656 ?
N4 Ag7 O10 112.97(11) . . ?
O9 Ag7 O10 79.41(9) 3_656 . ?
N4 Ag7 O2 115.06(10) . 1_655 ?
O9 Ag7 O2 76.41(8) 3_656 1_655 ?
O10 Ag7 O2 102.82(11) . 1_655 ?
N1 C1 C5 120.9(3) . . ?
N1 C1 P2 119.7(3) . . ?
C5 C1 P2 119.2(3) . . ?
N1 C2 C3 123.5(3) . . ?
N1 C2 H2 118.2 . . ?
C3 C2 H2 118.2 . . ?
C2 C3 C4 118.5(4) . . ?
C2 C3 H3 120.7 . . ?
C4 C3 H3 120.7 . . ?
C5 C4 C3 118.4(4) . . ?
C5 C4 H4 120.8 . . ?
C3 C4 H4 120.8 . . ?
C4 C5 C1 120.5(3) . . ?
C4 C5 H5 119.8 . . ?
C1 C5 H5 119.8 . . ?
N2 C6 C10 121.3(3) . . ?
N2 C6 P3 118.4(3) . . ?
C10 C6 P3 120.2(3) . . ?
N2 C7 C8 122.3(4) . . ?
N2 C7 H7 118.9 . . ?
C8 C7 H7 118.9 . . ?
C9 C8 C7 119.3(4) . . ?
C9 C8 H8 120.3 . . ?
C7 C8 H8 120.3 . . ?
C8 C9 C10 119.0(4) . . ?
C8 C9 H9 120.5 . . ?
C10 C9 H9 120.5 . . ?
C9 C10 C6 119.3(4) . . ?
C9 C10 H10 120.3 . . ?
C6 C10 H10 120.3 . . ?
N4 C11 C12 121.9(3) . . ?
N4 C11 P1 118.0(3) . . ?
C12 C11 P1 120.1(3) . . ?
C13 C12 C11 119.7(4) . . ?
C13 C12 H12 120.1 . . ?
C11 C12 H12 120.1 . . ?
C12 C13 C14 118.6(4) . . ?
C12 C13 H13 120.7 . . ?
C14 C13 H13 120.7 . . ?
C15 C14 C13 118.7(4) . . ?
C15 C14 H14 120.6 . . ?
C13 C14 H14 120.6 . . ?
N4 C15 C14 123.5(4) . . ?
N4 C15 H15 118.3 . . ?
C14 C15 H15 118.3 . . ?
C2 N1 C1 118.0(3) . . ?
C2 N1 Ag4 122.5(2) . . ?
C1 N1 Ag4 119.4(2) . . ?
C7 N2 C6 118.8(3) . . ?
C7 N2 Ag6 120.6(3) . 3_656 ?
C6 N2 Ag6 120.6(2) . 3_656 ?
O10 N3 O11 127.2(4) . . ?
O10 N3 O12A 116.9(4) . . ?
O11 N3 O12A 111.6(4) . . ?
O10 N3 O12B 97.9(5) . . ?
O11 N3 O12B 113.4(5) . . ?
O12A N3 O12B 75.8(5) . . ?
C11 N4 C15 117.6(3) . . ?
C11 N4 Ag7 122.3(2) . . ?
C15 N4 Ag7 120.0(3) . . ?
P3 O1 Ag1 120.83(14) . . ?
P3 O1 Ag2 140.01(15) . . ?
Ag1 O1 Ag2 98.67(9) . . ?
P1 O2 Ag3 129.27(14) . . ?
P1 O2 Ag7 123.55(13) . 1_455 ?
Ag3 O2 Ag7 99.29(9) . 1_455 ?
P1 O2 Ag5 102.90(12) . 3_556 ?
Ag3 O2 Ag5 99.10(9) . 3_556 ?
Ag7 O2 Ag5 94.37(8) 1_455 3_556 ?
P1 O3 Ag3 122.76(13) . 1_655 ?
P1 O3 Ag2 118.53(13) . . ?
Ag3 O3 Ag2 105.30(9) 1_655 . ?
P1 O3 Ag4 114.58(13) . . ?
Ag3 O3 Ag4 94.06(8) 1_655 . ?
Ag2 O3 Ag4 95.96(8) . . ?
P2 O4 Ag1 131.29(14) . 3_657 ?
P2 O4 Ag1 107.32(12) . . ?
Ag1 O4 Ag1 99.43(9) 3_657 . ?
P2 O4 Ag4 109.57(12) . . ?
Ag1 O4 Ag4 81.65(7) 3_657 . ?
Ag1 O4 Ag4 128.70(10) . . ?
P2 O5 Ag1 118.72(13) . 3_757 ?
P2 O5 Ag2 127.12(14) . 3_657 ?
Ag1 O5 Ag2 94.36(9) 3_757 3_657 ?
P2 O6 Ag4 118.29(13) 1_455 . ?
P2 O6 Ag3 108.25(12) 1_455 . ?
Ag4 O6 Ag3 128.43(10) . . ?
P1 O7 Ag5 128.87(14) . . ?
P1 O7 Ag6 118.21(13) . . ?
Ag5 O7 Ag6 99.01(9) . . ?
P3 O8 Ag2 123.75(13) 3_656 3_556 ?
P3 O8 Ag5 119.43(13) 3_656 . ?
Ag2 O8 Ag5 113.49(9) 3_556 . ?
P3 O9 Ag6 115.37(13) . 3_556 ?
P3 O9 Ag5 120.12(13) . . ?
Ag6 O9 Ag5 101.17(9) 3_556 . ?
P3 O9 Ag7 118.56(13) . 3_656 ?
Ag6 O9 Ag7 98.90(9) 3_556 3_656 ?
Ag5 O9 Ag7 99.05(8) . 3_656 ?
N3 O10 Ag7 121.7(3) . . ?
N3 O12A O12B 53.9(4) . . ?
N3 O12B O12A 50.4(4) . . ?
O2 P1 O7 112.51(14) . . ?
O2 P1 O3 112.89(13) . . ?
O7 P1 O3 112.60(14) . . ?
O2 P1 C11 105.90(15) . . ?
O7 P1 C11 107.29(15) . . ?
O3 P1 C11 104.96(15) . . ?
O5 P2 O4 114.88(14) . . ?
O5 P2 O6 113.52(14) . 1_655 ?
O4 P2 O6 109.83(14) . 1_655 ?
O5 P2 C1 105.44(15) . . ?
O4 P2 C1 108.16(15) . . ?
O6 P2 C1 104.22(15) 1_655 . ?
O1 P3 O8 113.16(15) . 3_656 ?
O1 P3 O9 112.66(14) . . ?
O8 P3 O9 111.16(13) 3_656 . ?
O1 P3 C6 106.14(16) . . ?
O8 P3 C6 108.61(15) 3_656 . ?
O9 P3 C6 104.52(15) . . ?

loop_
_geom_torsion_atom_site_label_1
_geom_torsion_atom_site_label_2
_geom_torsion_atom_site_label_3
_geom_torsion_atom_site_label_4
_geom_torsion
_geom_torsion_site_symmetry_1
_geom_torsion_site_symmetry_2
_geom_torsion_site_symmetry_3
_geom_torsion_site_symmetry_4
_geom_torsion_publ_flag
N1 C2 C3 C4 -2.1(6) . . . . ?
C2 C3 C4 C5 -0.5(6) . . . . ?
C3 C4 C5 C1 2.8(6) . . . . ?
N1 C1 C5 C4 -2.6(5) . . . . ?
P2 C1 C5 C4 172.8(3) . . . . ?
N2 C7 C8 C9 -0.9(7) . . . . ?
C7 C8 C9 C10 0.4(6) . . . . ?
C8 C9 C10 C6 0.9(6) . . . . ?
N2 C6 C10 C9 -1.9(6) . . . . ?
P3 C6 C10 C9 174.3(3) . . . . ?
N4 C11 C12 C13 -0.3(6) . . . . ?
P1 C11 C12 C13 175.8(3) . . . . ?
C11 C12 C13 C14 0.8(6) . . . . ?
C12 C13 C14 C15 -0.3(6) . . . . ?
C13 C14 C15 N4 -0.8(7) . . . . ?
C3 C2 N1 C1 2.3(5) . . . . ?
C3 C2 N1 Ag4 -175.6(3) . . . . ?
C5 C1 N1 C2 0.1(5) . . . . ?
P2 C1 N1 C2 -175.3(3) . . . . ?
C5 C1 N1 Ag4 178.0(3) . . . . ?
P2 C1 N1 Ag4 2.7(4) . . . . ?
C8 C7 N2 C6 0.0(6) . . . . ?
C8 C7 N2 Ag6 177.6(3) . . . 3_656 ?
C10 C6 N2 C7 1.4(5) . . . . ?
P3 C6 N2 C7 -174.8(3) . . . . ?
C10 C6 N2 Ag6 -176.3(3) . . . 3_656 ?
P3 C6 N2 Ag6 7.5(4) . . . 3_656 ?
C12 C11 N4 C15 -0.8(5) . . . . ?
P1 C11 N4 C15 -176.9(3) . . . . ?
C12 C11 N4 Ag7 -177.9(3) . . . . ?
P1 C11 N4 Ag7 6.0(4) . . . . ?
C14 C15 N4 C11 1.3(6) . . . . ?
C14 C15 N4 Ag7 178.5(3) . . . . ?
O11 N3 O10 Ag7 -153.1(4) . . . . ?
O12A N3 O10 Ag7 52.4(6) . . . . ?
O12B N3 O10 Ag7 -25.6(6) . . . . ?
O10 N3 O12A O12B -91.8(6) . . . . ?
O11 N3 O12A O12B 109.9(6) . . . . ?
O10 N3 O12B O12A 115.9(4) . . . . ?
O11 N3 O12B O12A -107.7(5) . . . . ?
Ag3 O2 P1 O7 143.56(16) . . . . ?
Ag7 O2 P1 O7 -74.04(19) 1_455 . . . ?
Ag5 O2 P1 O7 30.18(16) 3_556 . . . ?
Ag3 O2 P1 O3 14.8(2) . . . . ?
Ag7 O2 P1 O3 157.17(14) 1_455 . . . ?
Ag5 O2 P1 O3 -98.61(13) 3_556 . . . ?
Ag3 O2 P1 C11 -99.53(19) . . . . ?
Ag7 O2 P1 C11 42.87(19) 1_455 . . . ?
Ag5 O2 P1 C11 147.09(12) 3_556 . . . ?
Ag5 O7 P1 O2 -78.5(2) . . . . ?
Ag6 O7 P1 O2 52.80(18) . . . . ?
Ag5 O7 P1 O3 50.4(2) . . . . ?
Ag6 O7 P1 O3 -178.26(13) . . . . ?
Ag5 O7 P1 C11 165.38(17) . . . . ?
Ag6 O7 P1 C11 -63.28(18) . . . . ?
Ag3 O3 P1 O2 163.49(14) 1_655 . . . ?
Ag2 O3 P1 O2 28.51(19) . . . . ?
Ag4 O3 P1 O2 -83.74(16) . . . . ?
Ag3 O3 P1 O7 34.7(2) 1_655 . . . ?
Ag2 O3 P1 O7 -100.24(16) . . . . ?
Ag4 O3 P1 O7 147.51(13) . . . . ?
Ag3 O3 P1 C11 -81.64(18) 1_655 . . . ?
Ag2 O3 P1 C11 143.38(15) . . . . ?
Ag4 O3 P1 C11 31.13(17) . . . . ?
N4 C11 P1 O2 -150.3(3) . . . . ?
C12 C11 P1 O2 33.4(3) . . . . ?
N4 C11 P1 O7 -29.9(3) . . . . ?
C12 C11 P1 O7 153.8(3) . . . . ?
N4 C11 P1 O3 90.0(3) . . . . ?
C12 C11 P1 O3 -86.2(3) . . . . ?
Ag1 O5 P2 O4 121.74(15) 3_757 . . . ?
Ag2 O5 P2 O4 0.2(2) 3_657 . . . ?
Ag1 O5 P2 O6 -5.8(2) 3_757 . . 1_655 ?
Ag2 O5 P2 O6 -127.37(16) 3_657 . . 1_655 ?
Ag1 O5 P2 C1 -119.28(16) 3_757 . . . ?
Ag2 O5 P2 C1 119.17(18) 3_657 . . . ?
Ag1 O4 P2 O5 43.3(2) 3_657 . . . ?
Ag1 O4 P2 O5 -76.83(16) . . . . ?
Ag4 O4 P2 O5 139.48(13) . . . . ?
Ag1 O4 P2 O6 172.74(16) 3_657 . . 1_655 ?
Ag1 O4 P2 O6 52.58(16) . . . 1_655 ?
Ag4 O4 P2 O6 -91.11(15) . . . 1_655 ?
Ag1 O4 P2 C1 -74.1(2) 3_657 . . . ?
Ag1 O4 P2 C1 165.73(13) . . . . ?
Ag4 O4 P2 C1 22.03(17) . . . . ?
N1 C1 P2 O5 -142.0(3) . . . . ?
C5 C1 P2 O5 42.6(3) . . . . ?
N1 C1 P2 O4 -18.6(3) . . . . ?
C5 C1 P2 O4 165.9(3) . . . . ?
N1 C1 P2 O6 98.2(3) . . . 1_655 ?
C5 C1 P2 O6 -77.2(3) . . . 1_655 ?
Ag1 O1 P3 O8 -59.7(2) . . . 3_656 ?
Ag2 O1 P3 O8 130.3(2) . . . 3_656 ?
Ag1 O1 P3 O9 173.11(14) . . . . ?
Ag2 O1 P3 O9 3.1(3) . . . . ?
Ag1 O1 P3 C6 59.3(2) . . . . ?
Ag2 O1 P3 C6 -110.7(3) . . . . ?
Ag6 O9 P3 O1 -47.32(19) 3_556 . . . ?
Ag5 O9 P3 O1 74.21(18) . . . . ?
Ag7 O9 P3 O1 -164.27(14) 3_656 . . . ?
Ag6 O9 P3 O8 -175.53(13) 3_556 . . 3_656 ?
Ag5 O9 P3 O8 -54.00(18) . . . 3_656 ?
Ag7 O9 P3 O8 67.52(17) 3_656 . . 3_656 ?
Ag6 O9 P3 C6 67.48(17) 3_556 . . . ?
Ag5 O9 P3 C6 -170.99(15) . . . . ?
Ag7 O9 P3 C6 -49.47(18) 3_656 . . . ?
N2 C6 P3 O1 -152.1(3) . . . . ?
C10 C6 P3 O1 31.6(3) . . . . ?
N2 C6 P3 O8 -30.2(3) . . . 3_656 ?
C10 C6 P3 O8 153.5(3) . . . 3_656 ?
N2 C6 P3 O9 88.6(3) . . . . ?
C10 C6 P3 O9 -87.7(3) . . . . ?

loop_
_geom_hbond_atom_site_label_D
_geom_hbond_atom_site_label_H
_geom_hbond_atom_site_label_A
_geom_hbond_distance_DH
_geom_hbond_distance_HA
_geom_hbond_distance_DA
_geom_hbond_angle_DHA
_geom_hbond_site_symmetry_A
_geom_hbond_publ_flag
C3 H3 O11 0.95 2.54 3.202(5) 126.6 4_566 yes
C7 H7 O11 0.95 2.38 3.321(6) 168.8 3_756 yes
C14 H14 O11 0.95 2.53 3.137(5) 121.8 4_566 yes
C15 H15 O12A 0.95 2.25 3.160(7) 160.9 . yes
C15 H15 O12B 0.95 2.31 2.924(11) 121.8 . yes

_refine_diff_density_max         0.958
_refine_diff_density_min         -0.887
_refine_diff_density_rms         0.163

_shelx_res_file                  
;
TITL mo_ag2pypo_zv_0m_a.res in P2(1)/n
    ag2pypo.res
    created by SHELXL-2017/1 at 20:59:30 on 09-Oct-2017
CELL  0.71073   5.8965  31.1708  13.7850   90.000  101.007   90.000
ZERR    4.000   0.0002   0.0012   0.0005    0.000    0.001    0.000
LATT   1
SYMM     0.50000 - X ,    0.50000 + Y ,    0.50000 - Z
SFAC  C   H   AG  N   O   P
UNIT   60   48  28  16  48  12
TEMP  -123
SIZE    0.1040    0.2990    0.6450
L.S. 5
FMAP 2
PLAN -8
TEMP -123
HTAB
EQIV $7 x-1/2, -y+1/2, z+1/2
HTAB C3 O11_$7
EQIV $8 -x+2, -y, -z+1
HTAB C7 O11_$8
HTAB C14 O11_$7
HTAB C15 O12A
HTAB C15 O12B
OMIT 0   6   0
OMIT 0   8   0
ACTA
BOND $H
ISOR 0.005 C9 C14
CONF
WGHT    0.012800    5.671200
FVAR       0.14955   0.63345
AG1   3    0.662248   -0.030998    0.925879    11.00000    0.01533    0.02122 =
         0.01509   -0.00197    0.00451    0.00155
AG2   3    0.083092   -0.012882    0.795411    11.00000    0.01131    0.01803 =
         0.01818    0.00679    0.00370   -0.00076
AG3   3   -0.373383    0.039133    0.751028    11.00000    0.01037    0.01818 =
         0.01555   -0.00151    0.00411   -0.00307
AG4   3    0.265719    0.091830    0.886057    11.00000    0.00857    0.01743 =
         0.01467   -0.00146   -0.00044   -0.00334
AG5   3    0.248937   -0.004660    0.487806    11.00000    0.01342    0.01034 =
         0.01340    0.00034    0.00159   -0.00079
AG6   3   -0.025176    0.093999    0.394383    11.00000    0.01516    0.02831 =
         0.01880    0.00629    0.00796    0.00602
AG7   3    0.528737    0.112412    0.538914    11.00000    0.01461    0.02024 =
         0.01851   -0.00016    0.00746    0.00149
C1    1    0.758254    0.124001    0.979313    11.00000    0.00937    0.01263 =
         0.01027   -0.00041    0.00259   -0.00199
C2    1    0.509513    0.181065    0.935195    11.00000    0.01304    0.01924 =
         0.01867    0.00217   -0.00091    0.00451
AFIX  43
H2    2    0.357697    0.191321    0.910624    11.00000   -1.20000
AFIX   0
C3    1    0.683542    0.210758    0.963020    11.00000    0.02372    0.01053 =
         0.02636    0.00128    0.00365    0.00022
AFIX  43
H3    2    0.652887    0.240622    0.955651    11.00000   -1.20000
AFIX   0
C4    1    0.903533    0.196065    1.001867    11.00000    0.01785    0.01635 =
         0.02602   -0.00279    0.00067   -0.00438
AFIX  43
H4    2    1.027644    0.215584    1.021261    11.00000   -1.20000
AFIX   0
C5    1    0.938369    0.152418    1.011766    11.00000    0.00952    0.01849 =
         0.01973   -0.00149    0.00087    0.00034
AFIX  43
H5    2    1.086512    0.141697    1.040971    11.00000   -1.20000
AFIX   0
C6    1    0.632357   -0.112091    0.725626    11.00000    0.01092    0.01558 =
         0.00840    0.00123   -0.00239   -0.00125
C7    1    0.857280   -0.172311    0.716834    11.00000    0.03587    0.01243 =
         0.02944   -0.00099   -0.00540    0.00677
AFIX  43
H7    2    0.981589   -0.185766    0.693829    11.00000   -1.20000
AFIX   0
C8    1    0.733119   -0.195730    0.773468    11.00000    0.04817    0.01633 =
         0.02885    0.00885   -0.01338   -0.00293
AFIX  43
H8    2    0.770268   -0.224950    0.788347    11.00000   -1.20000
AFIX   0
C9    1    0.555047   -0.176419    0.808226    11.00000    0.03911    0.02739 =
         0.02265    0.01214   -0.00460   -0.01908
AFIX  43
H9    2    0.468108   -0.192017    0.847740    11.00000   -1.20000
AFIX   0
C10   1    0.504408   -0.134001    0.784845    11.00000    0.01990    0.03010 =
         0.01492    0.00566    0.00129   -0.00628
AFIX  43
H10   2    0.383450   -0.119899    0.808925    11.00000   -1.20000
AFIX   0
C11   1    0.131639    0.129417    0.664301    11.00000    0.01306    0.01002 =
         0.00752    0.00136   -0.00123   -0.00032
C12   1   -0.006681    0.151938    0.718285    11.00000    0.01763    0.02091 =
         0.01503   -0.00301    0.00189    0.00504
AFIX  43
H12   2   -0.130940    0.137904    0.740078    11.00000   -1.20000
AFIX   0
C13   1    0.037557    0.194615    0.739891    11.00000    0.03615    0.01998 =
         0.02203   -0.00782    0.00287    0.01187
AFIX  43
H13   2   -0.053988    0.210282    0.777324    11.00000   -1.20000
AFIX   0
C14   1    0.217436    0.214140    0.706082    11.00000    0.04225    0.01035 =
         0.02953   -0.00327    0.00133   -0.00189
AFIX  43
H14   2    0.251841    0.243566    0.719533    11.00000   -1.20000
AFIX   0
C15   1    0.346329    0.190155    0.652414    11.00000    0.03207    0.01325 =
         0.02902    0.00112    0.00282   -0.00792
AFIX  43
H15   2    0.468654    0.203918    0.628599    11.00000   -1.20000
AFIX   0
N1    4    0.543355    0.138470    0.941003    11.00000    0.01173    0.01394 =
         0.01272    0.00058    0.00138    0.00011
N2    4    0.808653   -0.131086    0.692995    11.00000    0.01969    0.01508 =
         0.01796   -0.00047    0.00051    0.00224
N3    4    0.727641    0.199421    0.451835    11.00000    0.04490    0.02576 =
         0.03003    0.01050    0.02091    0.01090
N4    4    0.308029    0.148179    0.631906    11.00000    0.01839    0.01436 =
         0.01730    0.00057    0.00291   -0.00270
O1    5    0.448102   -0.037340    0.765412    11.00000    0.01805    0.03041 =
         0.01022   -0.00273    0.00148    0.01136
O2    5   -0.171069    0.064601    0.633487    11.00000    0.01027    0.01718 =
         0.01324    0.00391   -0.00034   -0.00373
O3    5    0.230511    0.050472    0.733231    11.00000    0.00945    0.01299 =
         0.01016    0.00275    0.00131    0.00088
O4    5    0.589154    0.042627    0.966561    11.00000    0.00962    0.01131 =
         0.02091    0.00074    0.00422   -0.00234
O5    5    0.981246    0.057925    1.077273    11.00000    0.01262    0.01952 =
         0.01001    0.00334    0.00082   -0.00067
O6    5   -0.070889    0.059559    0.889542    11.00000    0.00962    0.01693 =
         0.01361   -0.00288    0.00420   -0.00339
O7    5    0.171825    0.061293    0.547820    11.00000    0.02120    0.01218 =
         0.00999   -0.00034    0.00565    0.00166
O8    5    0.233041    0.034612    0.334407    11.00000    0.01407    0.01258 =
         0.01312    0.00204   -0.00199   -0.00287
O9    5    0.374919   -0.063759    0.587851    11.00000    0.01041    0.01402 =
         0.01151    0.00157    0.00081    0.00077
O10   5    0.756178    0.160967    0.452789    11.00000    0.08768    0.01764 =
         0.05879    0.00274    0.04904    0.00562
O11   5    0.764062    0.224577    0.389293    11.00000    0.05500    0.03281 =
         0.03556    0.00896    0.00989   -0.01681
O12A  5    0.736584    0.218156    0.536974    21.00000    0.07190    0.03653 =
         0.02807   -0.00622    0.02148    0.01775
O12B  5    0.503632    0.199575    0.464856   -21.00000    0.04858
P1    6    0.087128    0.072076    0.642545    11.00000    0.00965    0.00885 =
         0.00698   -0.00031    0.00149   -0.00120
P2    6    0.818299    0.066446    0.980054    11.00000    0.00785    0.01042 =
         0.01019    0.00118    0.00241   -0.00155
P3    6    0.552121   -0.057771    0.684321    11.00000    0.00911    0.01093 =
         0.00837   -0.00020    0.00075    0.00110
HKLF 4


REM  mo_ag2pypo_zv_0m_a.res in P2(1)/n
REM R1 =  0.0258 for    5228 Fo > 4sig(Fo)  and  0.0388 for all    6183 data
REM    375 parameters refined using     12 restraints

END

WGHT      0.0128      5.6718

REM Instructions for potential hydrogen bonds
HTAB C3 O11_$7
HTAB C7 O11_$8
HTAB C14 O11_$7
HTAB C15 O12A
HTAB C15 O12B

REM Highest difference peak  0.958,  deepest hole -0.887,  1-sigma level  0.163
Q1    1   0.0626  0.1137  0.4033  11.00000  0.05    0.96
Q2    1   0.5025  0.0926  0.5374  11.00000  0.05    0.86
Q3    1  -0.1008  0.1671  0.4591  11.00000  0.05    0.78
Q4    1   0.3015  0.0874  0.5774  11.00000  0.05    0.66
Q5    1  -0.5566  0.0287  0.6027  11.00000  0.05    0.66
Q6    1  -0.3811  0.1101  0.8195  11.00000  0.05    0.65
Q7    1   0.3353  0.1720  0.7782  11.00000  0.05    0.65
Q8    1   0.1118  0.1063  0.6475  11.00000  0.05    0.64
;
_shelx_res_checksum              76211

_shelx_hkl_file                  
;
   1   0   0   -0.30    1.30
   1   0   0    2.60    1.90
   1   0   0   -0.70    1.30
   1   0   0   -0.80    1.90
  -1   0   0    0.10    1.20
  -1   0   0   -1.60    1.70
  -1   0   0   -0.10    1.30
   1   0   0   -0.10    1.20
  -1   0   0    0.40    1.10
   2   0   0   23.40    4.40
   2   0   0   34.40    6.00
   2   0   0   37.80    5.70
   2   0   0   24.30    6.30
   2   0   0   20.90    4.50
  -2   0   0   29.90    4.90
  -2   0   0   28.50    5.20
  -2   0   0   30.20    4.00
  -2   0   0   22.00    5.30
  -2   0   0   28.50    3.70
  -3   0   0   -1.00    2.60
  -3   0   0   -6.80    4.70
   3   0   0  -11.30    6.40
   3   0   0   -8.30    5.20
   3   0   0   -3.30    4.70
  -3   0   0    1.90    5.80
   3   0   0   -0.80    4.80
   3   0   0   -0.50    5.90
  -3   0   0    8.40    7.10
  -4   0   0  696.73   37.60
   4   0   0  709.23   34.50
  -4   0   0  672.23   34.00
   4   0   0  697.43   32.60
   4   0   0  735.83   38.20
   4   0   0  742.23   40.60
  -4   0   0  695.23   33.60
   4   0   0  759.12   36.20
   5   0   0   -6.80   15.10
   5   0   0   -3.90    9.10
   5   0   0    9.00   12.00
  -5   0   0   18.20   11.70
   5   0   0    5.00   13.40
   5   0   0   -0.20   11.20
   5   0   0  -12.70    9.60
  -5   0   0  -11.20   13.30
   6   0   0  161.58   23.60
   6   0   0  133.79   20.10
  -6   0   0  152.98   28.80
  -6   0   0  141.79   22.20
   6   0   0  158.18   31.70
   6   0   0  141.19   23.30
  -6   0   0  147.19   20.70
   6   0   0  127.39   27.10
   6   0   0  109.29   23.30
   7   0   0   44.30   26.00
   7   0   0   62.19   30.10
  -7   0   0  -14.40   23.40
   7   0   0   20.20   24.70
   7   0   0  -72.99   30.60
   7   0   0    8.00   30.30
   7   0   0    1.90   18.20
  -7   0   0  -14.80   30.10
  -7   0   0   15.60   18.90
   1  -1   0   42.50    4.50
  -1  -1   0   41.10    3.70
  -1  -1   0   31.10    4.40
   1  -1   0   36.80    4.50
  -1  -1   0   38.20    3.00
  -1  -1   0   39.30    2.70
   1  -1   0   40.20    3.90
   1  -1   0   35.80    3.60
  -1  -1   0   40.00    4.30
   1  -1   0   44.00    4.60
  -1   1   0   38.60    3.80
   1   1   0   46.30    4.60
  -1   1   0   37.10    4.50
   1   1   0   38.90    3.20
   1   1   0   45.60    3.90
  -1   1   0   40.50    3.50
   1   1   0   42.10    3.40
  -1   1   0   45.70    3.70
  -2  -1   0    1.60    4.10
  -2  -1   0    2.10    2.10
   2  -1   0    2.50    4.20
  -2  -1   0    2.50    2.90
   2  -1   0   -3.20    3.30
   2  -1   0    0.70    4.00
   2  -1   0    2.40    3.10
   2  -1   0   -4.60    2.50
  -2  -1   0   -3.10    3.00
  -2  -1   0   -0.80    1.60
   2   1   0    2.90    3.70
  -2   1   0    0.00    3.80
  -2   1   0    1.10    2.30
   2   1   0    0.80    2.80
  -2   1   0   -2.10    2.70
   2   1   0    0.10    2.50
   2   1   0    3.10    4.40
  -2   1   0   -3.90    2.40
  -2   1   0    2.90    3.90
   2   1   0    0.50    2.90
   3  -1   0  630.34   30.10
  -3  -1   0  629.14   28.60
   3  -1   0  612.74   27.60
   3  -1   0  616.14   31.00
  -3  -1   0  675.63   31.40
   3  -1   0  633.14   32.60
  -3  -1   0  639.64   28.00
   3  -1   0  655.43   28.60
  -3  -1   0  630.54   21.60
   3   1   0  668.13   27.90
   3   1   0  646.74   29.50
  -3   1   0  621.94   28.90
  -3   1   0  612.94   28.20
  -3   1   0  673.93   31.70
   3   1   0  661.53   28.20
  -3   1   0  548.65   25.10
   3   1   0  645.64   28.00
  -3   1   0  626.94   23.50
   3   1   0  622.44   31.10
   4  -1   0   43.40   12.90
  -4  -1   0   37.20   11.50
   4  -1   0   12.00   11.00
  -4  -1   0   39.80    9.40
  -4  -1   0   26.70    9.00
   4  -1   0   35.30    8.80
   4  -1   0   31.90    9.30
   4  -1   0   24.70    9.50
   4  -1   0   33.30   11.00
   4   1   0   32.20    9.80
   4   1   0   37.80   12.90
   4   1   0   24.00   12.70
  -4   1   0   34.40   10.40
  -4   1   0   44.10    5.10
  -4   1   0   36.90    4.50
  -4   1   0   41.90   11.60
   4   1   0   28.40    8.50
   4   1   0   26.20    9.70
   4   1   0   40.60   11.80
  -4   1   0   44.50    9.90
   5  -1   0   55.89   17.40
   5  -1   0   19.50   13.10
   5  -1   0   18.30   11.30
  -5  -1   0   57.59   16.80
   5  -1   0   49.00   14.00
  -5  -1   0   53.79   14.00
   5  -1   0   49.30   12.20
   5  -1   0   26.90   18.30
   5   1   0   50.39   13.50
   5   1   0   74.19   19.00
   5   1   0   42.30   14.20
  -5   1   0   45.90   15.10
   5   1   0   38.30   13.40
  -5   1   0   61.99   14.40
   5   1   0   41.20   11.50
  -5   1   0   27.60   15.80
   5   1   0   41.00   17.40
  -6  -1   0   36.30   21.60
  -6  -1   0   51.59   14.60
   6  -1   0   50.89   21.30
  -6  -1   0   17.50   16.00
   6  -1   0   20.70   20.00
   6  -1   0   30.10   16.10
   6  -1   0    8.20   13.90
   6  -1   0   20.90   24.20
   6  -1   0   35.90   19.50
  -6   1   0   46.20   17.80
  -6   1   0   28.40   20.80
   6   1   0   39.10   20.00
   6   1   0   55.09   18.10
  -6   1   0   24.80   14.60
   6   1   0   19.90   23.30
   6   1   0    3.70   20.60
   6   1   0   32.70   14.90
   6   1   0   23.10   16.80
  -7  -1   0  248.58   27.00
  -7  -1   0  265.87   40.80
   7  -1   0  264.27   36.00
   7  -1   0  223.98   36.20
   7  -1   0  226.18   27.00
   7  -1   0  263.87   40.30
   7  -1   0  253.97   45.40
   7  -1   0  209.58   31.80
   7   1   0  225.68   27.70
  -7   1   0  139.49   35.00
  -7   1   0  232.98   28.30
   7   1   0  218.78   32.80
   7   1   0  205.28   36.60
   7   1   0  275.17   47.70
   7   1   0  256.17   42.40
   7   1   0  244.18   34.80
   1  -2   0  153.68    8.00
   1  -2   0  167.28    7.90
   1  -2   0  161.58    8.90
  -1  -2   0  166.68    7.60
  -1  -2   0  169.48    6.90
   1  -2   0  144.99    8.80
  -1  -2   0  168.88    6.40
  -1  -2   0  139.59    8.90
   1  -2   0  169.78    8.50
  -1  -2   0  165.28    8.70
   1  -2   0  167.38    8.60
  -1   2   0  168.58    8.10
   1   2   0  162.58    7.80
   1   2   0  161.78    8.90
  -1   2   0  151.38    7.70
   1   2   0  157.38    9.20
  -1   2   0  153.58    9.00
  -1   2   0  166.88    8.80
   1   2   0  158.48    6.80
   1   2   0  164.78    7.40
  -2  -2   0   91.69    5.20
   2  -2   0   96.79    9.50
  -2  -2   0  101.99    8.80
   2  -2   0   95.69    9.40
   2  -2   0  102.89    8.30
  -2  -2   0  100.79    8.00
  -2  -2   0  100.59   10.00
   2  -2   0   95.69   10.00
   2  -2   0   92.99    8.80
   2  -2   0  103.99    8.30
  -2  -2   0  104.99    6.00
  -2   2   0  106.19    7.80
   2   2   0  116.39    8.70
   2   2   0  107.19    8.00
  -2   2   0  108.39    8.80
   2   2   0  106.79    9.10
   2   2   0   97.49   10.30
   2   2   0  111.89    7.70
  -2   2   0   99.79   10.10
  -2   2   0  107.79    7.70
   3  -2   0 1453.75   59.49
   3  -2   0 1640.84   62.59
   3  -2   0 1578.94   56.39
  -3  -2   0 1608.24   59.89
   3  -2   0 1556.84   55.99
   3  -2   0 1606.34   59.79
  -3  -2   0 1608.24   48.70
   3  -2   0 1611.94   57.39
  -3  -2   0 1578.64   55.89
  -3  -2   0 1571.64   57.09
  -3   2   0 1597.64   60.19
   3   2   0 1566.64   60.39
  -3   2   0 1622.54   58.39
   3   2   0 1574.14   56.19
  -3   2   0 1546.95   52.29
   3   2   0 1553.14   55.69
   3   2   0 1617.24   57.79
   3   2   0 1628.04   55.89
  -3   2   0 1316.67   53.89
  -3   2   0 1577.24   57.29
   4  -2   0   49.90   10.20
   4  -2   0   60.99   12.10
  -4  -2   0   53.39   10.90
   4  -2   0   62.99   12.90
   4  -2   0   63.59   15.60
   4  -2   0   73.59   14.40
  -4  -2   0   65.09   13.40
  -4  -2   0   43.50    9.10
   4  -2   0   68.79   11.40
   4   2   0   34.10   10.20
  -4   2   0   64.59   12.80
   4   2   0   55.19   11.00
  -4   2   0   49.50   11.50
   4   2   0   59.39   13.90
   4   2   0   62.09   10.70
   4   2   0   45.70   11.00
  -4   2   0   47.80   11.00
  -4   2   0   55.69    7.00
  -4   2   0   59.09    6.50
  -5  -2   0  102.99   20.00
   5  -2   0   85.29   19.50
   5  -2   0   72.39   16.10
   5  -2   0   70.69   15.70
   5  -2   0   77.39   19.60
   5  -2   0   65.29   14.30
   5  -2   0   67.79   13.80
  -5  -2   0   93.89   15.60
   5   2   0   74.09   15.40
  -5   2   0  108.29   17.00
  -5   2   0   72.09   15.40
   5   2   0   92.09   22.70
   5   2   0   78.99   15.50
   5   2   0   63.19   17.50
  -5   2   0   75.49   17.30
   5   2   0   77.89   14.00
   5   2   0   84.09   17.60
   6  -2   0  167.58   28.00
   6  -2   0  157.98   27.00
  -6  -2   0  214.78   32.10
   6  -2   0  219.58   35.60
  -6  -2   0  223.78   28.40
   6  -2   0  194.28   28.00
   6  -2   0  196.38   23.30
  -6  -2   0  201.78   25.60
   6  -2   0  230.68   26.70
  -6   2   0  245.18   30.50
  -6   2   0  228.38   32.00
   6   2   0  245.48   37.40
   6   2   0  199.68   25.80
   6   2   0  202.68   31.70
   6   2   0  199.38   25.10
   6   2   0  225.18   26.80
   6   2   0  198.08   27.30
  -6   2   0  200.48   25.00
  -7  -2   0  256.27   32.40
   7  -2   0  314.37   42.30
   7  -2   0  298.37   31.90
   7  -2   0  313.07   35.00
   7  -2   0  288.07   38.00
   7  -2   0  260.57   42.70
   7  -2   0  312.17   48.80
   7   2   0  339.17   48.00
   7   2   0  313.77   37.00
   7   2   0  283.67   42.70
   7   2   0  347.77   40.60
  -7   2   0  349.77   44.40
   7   2   0  314.97   35.00
   7   2   0  239.88   42.00
  -7   2   0  255.77   31.10
   1  -3   0   40.90    5.20
   1  -3   0   26.30    4.20
   1  -3   0   31.40    3.60
   1  -3   0   36.90    4.10
  -1  -3   0   40.50    3.30
  -1  -3   0   32.40    3.40
  -1  -3   0   30.90    2.70
   1  -3   0   26.00    3.90
   1  -3   0   24.40    3.90
   1   3   0   33.70    3.10
   1   3   0   29.10    3.50
  -1   3   0   33.20    4.20
  -1   3   0   34.30    5.10
   1   3   0   29.10    3.40
   1   3   0   37.80    4.80
  -1   3   0   33.00    4.10
  -1   3   0   27.40    3.60
  -1   3   0   28.90    4.00
  -1   3   0   37.60    5.20
  -2  -3   0    9.80    2.00
  -2  -3   0    8.90    4.10
   2  -3   0   11.80    4.60
   2  -3   0    1.60    3.30
  -2  -3   0   10.10    2.50
   2  -3   0   10.70    5.40
   2  -3   0    6.20    4.20
  -2  -3   0    8.40    4.60
  -2  -3   0    5.50    3.30
   2  -3   0    4.30    3.50
   2  -3   0   11.90    4.80
   2   3   0   11.80    5.10
  -2   3   0   11.00    4.30
  -2   3   0    6.90    3.70
  -2   3   0    1.20    3.80
   2   3   0   12.10    3.70
   2   3   0    7.80    3.40
   2   3   0    9.20    3.10
  -2   3   0    8.10    3.80
   2   3   0    5.50    4.10
   3  -3   0  620.94   29.00
   3  -3   0  600.54   35.60
  -3  -3   0  647.64   32.00
  -3  -3   0  692.23   28.70
  -3  -3   0  656.63   29.60
   3  -3   0  722.33   32.70
   3  -3   0  687.23   29.30
   3  -3   0  680.53   34.20
   3  -3   0  679.73   30.70
   3   3   0  666.23   32.60
  -3   3   0  671.73   31.80
   3   3   0  726.23   29.60
  -3   3   0  681.93   26.70
  -3   3   0  674.63   30.60
   3   3   0  662.53   28.30
   3   3   0  731.43   30.70
  -3   3   0  687.03   32.80
  -3   3   0  634.04   28.60
   3   3   0  647.84   28.40
  -4  -3   0  183.08   19.30
   4  -3   0  136.39   17.70
   4  -3   0  143.79   18.00
   4  -3   0  175.78   16.40
   4  -3   0  166.68   16.60
  -4  -3   0  178.98   15.60
  -4  -3   0  190.88   17.00
   4  -3   0  173.68   20.70
   4  -3   0  148.99   19.70
  -4   3   0  175.08   20.70
   4   3   0  141.39   15.60
   4   3   0  157.18   19.90
  -4   3   0  144.09   17.30
  -4   3   0  165.18   10.90
   4   3   0  156.68   16.60
  -4   3   0  134.69   17.40
   4   3   0  164.28   16.60
  -4   3   0  178.98   11.10
   4   3   0  146.59   16.80
  -5  -3   0   17.30   15.20
   5  -3   0  -11.90    9.10
   5  -3   0  -11.40   15.60
   5  -3   0    3.30   10.10
   5  -3   0   11.50   14.30
   5  -3   0    0.00   11.90
  -5  -3   0    5.90   10.60
   5  -3   0   -1.40   12.50
   5   3   0   21.40   13.60
  -5   3   0  -16.90   13.50
   5   3   0   11.40   10.00
   5   3   0  -17.00   15.90
  -5   3   0   21.80   12.70
   5   3   0    6.90   15.00
  -5   3   0    8.60   11.70
   5   3   0    6.90   11.50
   5   3   0   13.20   11.50
   6  -3   0  376.36   44.70
  -6  -3   0  340.47   29.00
   6  -3   0  388.86   40.80
   6  -3   0  439.46   35.20
   6  -3   0  366.26   37.80
   6  -3   0  397.56   39.30
  -6  -3   0  361.96   41.90
  -6  -3   0  402.36   32.60
   6  -3   0  395.46   32.00
  -6   3   0  433.06   34.20
   6   3   0  393.26   44.80
   6   3   0  364.56   41.70
   6   3   0  309.27   37.00
   6   3   0  358.66   33.60
   6   3   0  458.25   35.80
  -6   3   0  425.96   35.90
  -6   3   0  382.86   41.70
   6   3   0  392.96   30.50
   7  -3   0  270.27   43.80
   7  -3   0  328.17   43.90
   7  -3   0  320.07   39.00
   7  -3   0  263.17   34.20
   7  -3   0  301.07   41.00
   7  -3   0  325.57   40.20
  -7  -3   0  247.68   31.40
  -7   3   0  337.67   39.20
   7   3   0  305.17   50.29
   7   3   0  303.37   30.50
  -7   3   0  313.47   42.60
   7   3   0  306.87   38.20
   7   3   0  270.97   42.80
   7   3   0  227.98   33.40
   0  -4   0  110.39    6.90
   0  -4   0  108.89    7.30
   0  -4   0  105.19    5.50
   0  -4   0  116.69    6.80
   0  -4   0  128.99    5.60
   0   4   0  105.09    6.60
   0   4   0  122.19    5.80
   0   4   0  123.49    5.70
   0   4   0  111.99    6.90
   0   4   0  108.19    7.30
   1  -4   0   57.79    4.80
   1  -4   0   62.59    6.00
  -1  -4   0   66.19    4.60
   1  -4   0   63.49    5.20
   1  -4   0   74.89    6.30
  -1  -4   0   67.29    4.90
   1  -4   0   67.69    6.70
   1  -4   0   70.19    5.70
  -1  -4   0   63.59    4.20
   1   4   0   52.09    4.60
   1   4   0   63.99    4.80
  -1   4   0   57.09    5.40
  -1   4   0   69.99    5.80
  -1   4   0   65.39    6.70
  -1   4   0   58.59    5.10
  -1   4   0   60.49    5.90
   1   4   0   57.29    5.90
  -1   4   0   66.19    6.10
   1   4   0   61.19    4.40
   2  -4   0 2040.20   67.59
  -2  -4   0 2101.39   63.29
  -2  -4   0 1951.90   69.49
   2  -4   0 2068.79   71.29
   2  -4   0 1983.50   68.19
   2  -4   0 2050.79   70.59
   2  -4   0 2136.39   69.59
   2  -4   0 2155.08   69.69
  -2  -4   0 2048.99   68.19
  -2  -4   0 2031.50   63.79
  -2  -4   0 2012.00   66.69
  -2   4   0 2029.50   68.99
  -2   4   0 2009.90   69.69
  -2   4   0 1991.30   68.59
  -2   4   0 2087.89   68.19
   2   4   0 2024.30   67.59
   2   4   0 2025.60   66.69
   2   4   0 2089.79   68.09
   2   4   0 2019.00   65.69
   2   4   0 1968.20   70.19
   3  -4   0 1597.54   57.19
  -3  -4   0 1598.94   55.89
   3  -4   0 1616.34   62.69
   3  -4   0 1612.74   60.99
  -3  -4   0 1595.34   57.79
   3  -4   0 1605.54   59.09
   3  -4   0 1565.34   57.49
   3  -4   0 1529.65   59.39
  -3  -4   0 1611.44   60.59
   3   4   0 1607.24   55.89
  -3   4   0 1564.74   60.79
   3   4   0 1606.54   57.29
   3   4   0 1631.04   57.99
   3   4   0 1607.34   61.49
  -3   4   0 1630.24   58.99
   3   4   0 1642.14   56.59
  -3   4   0 1584.24   55.19
  -3   4   0 1450.65   56.79
  -4  -4   0 1109.59   46.20
  -4  -4   0 1108.49   50.19
   4  -4   0 1130.19   50.29
   4  -4   0 1157.58   53.59
   4  -4   0 1046.80   54.49
  -4  -4   0 1126.39   44.40
   4  -4   0 1064.09   48.30
   4  -4   0 1166.08   46.80
   4  -4   0 1193.58   47.00
  -4   4   0 1081.19   40.40
  -4   4   0 1121.49   51.39
   4   4   0 1074.39   51.39
  -4   4   0 1176.78   40.70
   4   4   0 1126.19   45.80
   4   4   0 1127.39   46.20
  -4   4   0 1141.59   48.10
   4   4   0 1114.89   45.70
   4   4   0 1164.48   47.30
  -4   4   0 1112.19   48.60
   5  -4   0   18.30   15.30
   5  -4   0   13.80   15.10
   5  -4   0   25.50   15.90
   5  -4   0   26.20   14.10
  -5  -4   0   33.90   11.50
   5  -4   0   23.10   11.80
   5  -4   0   20.50   10.40
  -5   4   0   50.79   15.30
   5   4   0   21.20   10.10
  -5   4   0   28.70   13.20
  -5   4   0   34.30   12.90
   5   4   0   34.10   14.60
   5   4   0    8.30   15.40
   5   4   0   30.70   12.30
   5   4   0   32.90   12.30
   6  -4   0  347.37   36.70
   6  -4   0  346.17   32.30
  -6  -4   0  322.97   30.70
   6  -4   0  338.17   31.00
   6  -4   0  340.87   38.80
   6  -4   0  302.57   36.80
   6  -4   0  345.87   40.90
  -6  -4   0  343.47   27.60
   6   4   0  380.56   34.10
  -6   4   0  306.77   32.70
   6   4   0  312.77   36.40
   6   4   0  344.57   29.40
  -6   4   0  274.57   34.80
   6   4   0  336.17   41.40
  -6   4   0  312.77   33.60
   6   4   0  386.96   44.00
   7  -4   0   37.70   29.50
   7  -4   0   34.50   32.50
   7  -4   0   28.00   21.70
   7  -4   0   -2.10   21.60
   7  -4   0   35.20   34.20
  -7  -4   0   -8.80   21.80
  -7  -4   0   40.80   17.20
   7  -4   0   57.39   31.90
   7   4   0   38.40   28.60
   7   4   0   24.50   38.20
  -7   4   0   -2.40   25.50
  -7   4   0   53.49   23.20
   7   4   0   36.50   19.40
   7   4   0   62.69   32.20
  -7   4   0   53.29   33.70
   7   4   0   36.30   23.40
  -1  -5   0    0.30    1.70
   1  -5   0    1.60    2.90
  -1  -5   0   -1.10    2.00
   1  -5   0    5.00    3.00
  -1  -5   0   -2.80    1.60
   1  -5   0    1.10    2.30
   1  -5   0    1.50    2.40
   1  -5   0    0.50    1.70
   1  -5   0    1.80    2.00
   1   5   0   -0.50    0.80
  -1   5   0    2.10    3.00
  -1   5   0    2.50    3.10
   1   5   0    0.40    2.00
  -1   5   0    1.20    2.10
  -1   5   0    1.40    2.40
  -1   5   0    0.30    2.10
   1   5   0    0.90    1.70
   1   5   0    0.10    1.60
  -1   5   0   -0.10    2.10
   1   5   0   -0.20    1.90
  -2  -5   0   21.70    3.30
   2  -5   0   24.10    5.60
   2  -5   0   18.20    5.70
  -2  -5   0   24.70    3.30
   2  -5   0   17.10    5.20
  -2  -5   0   22.60    4.50
   2  -5   0   20.30    5.90
  -2  -5   0   17.40    5.00
   2  -5   0   13.50    4.30
   2  -5   0   24.80    4.90
  -2   5   0   14.60    5.80
  -2   5   0   18.20    5.90
  -2   5   0   14.50    4.80
   2   5   0   18.40    5.60
   2   5   0   21.30    4.70
  -2   5   0   15.30    5.80
  -2   5   0   12.90    4.80
   2   5   0   22.20    4.60
   2   5   0   25.10    4.30
   2   5   0   18.90    4.70
  -2   5   0   20.30    5.10
  -3  -5   0  197.08   13.00
   3  -5   0  181.28   14.00
   3  -5   0  177.68   17.20
   3  -5   0  171.98   16.10
   3  -5   0  168.38   15.80
   3  -5   0  180.18   14.30
  -3  -5   0  193.88   14.90
   3  -5   0  186.08   17.80
  -3  -5   0  210.78   17.30
  -3   5   0  199.08   16.40
  -3   5   0  183.48   15.50
   3   5   0  150.98   16.70
  -3   5   0  174.98   13.40
   3   5   0  171.98   13.90
   3   5   0  172.68   13.60
  -3   5   0  180.78   15.30
   3   5   0  179.18   13.90
   3   5   0  185.68   12.90
   4  -5   0    8.40    7.70
   4  -5   0    1.00    9.50
   4  -5   0  -10.60    6.50
   4  -5   0   -5.70    9.20
   4  -5   0   -1.30   10.30
  -4  -5   0   -7.80    8.80
   4  -5   0   16.80   11.60
  -4  -5   0   10.10    7.80
  -4  -5   0    7.80    7.00
   4   5   0    7.80    7.90
   4   5   0    4.70    7.60
  -4   5   0    0.40   10.80
   4   5   0   -0.90    6.80
  -4   5   0    3.80    5.30
  -4   5   0    7.90    5.80
   4   5   0    7.00   10.20
  -4   5   0    4.30    7.80
  -4   5   0    6.40    9.50
   4   5   0   13.60    7.90
   5  -5   0   74.09   16.30
   5  -5   0   62.69   17.80
   5  -5   0   47.20   17.80
   5  -5   0   71.79   17.90
   5  -5   0   52.89   12.80
  -5  -5   0   71.09   13.30
   5  -5   0   54.79   13.10
   5   5   0   54.79   15.20
  -5   5   0   75.39   16.70
   5   5   0   36.40   13.40
  -5   5   0   59.49    7.30
  -5   5   0   58.59    6.20
   5   5   0   53.29   14.30
  -5   5   0   53.59   14.90
   5   5   0   55.79   18.40
  -5   5   0   72.49   18.00
   5   5   0   54.19   12.50
   6  -5   0  482.65   61.49
   6  -5   0  443.76   33.50
  -6  -5   0  342.37   32.30
  -6  -5   0  375.66   28.00
   6  -5   0  439.86   34.40
   6  -5   0  384.46   39.80
   6  -5   0  372.06   43.70
   6  -5   0  347.27   39.00
   6   5   0  351.06   43.60
   6   5   0  398.46   37.40
   6   5   0  369.86   34.10
  -6   5   0  354.46   35.20
   6   5   0  391.76   31.60
   6   5   0  374.96   41.60
  -6   5   0  369.06   37.20
  -6   5   0  413.96   43.60
   6   5   0  338.67   38.90
   7  -5   0  326.97   41.80
   7  -5   0  320.07   39.90
   7  -5   0  316.47   46.40
  -7  -5   0  282.47   30.30
   7  -5   0  339.87   43.60
   7  -5   0  329.17   46.00
   7  -5   0  361.16   44.30
   7   5   0  285.87   46.80
   7   5   0  258.97   38.70
   7   5   0  360.66   46.80
  -7   5   0  363.86   45.90
  -7   5   0  324.47   35.00
   7   5   0  287.77   34.30
   7   5   0  352.56   36.30
   0  -6   0   50.89    6.10
   0   6   0   56.09    4.20
  -1  -6   0  323.17   13.30
   1  -6   0  321.07   16.20
   1  -6   0  330.17   15.40
   1  -6   0  330.67   13.90
   1  -6   0  328.67   17.20
   1  -6   0  307.97   13.40
  -1  -6   0  335.67   14.00
   1  -6   0  325.97   14.90
  -1  -6   0  313.87   14.30
  -1   6   0  334.07   16.60
   1   6   0  312.97   13.10
   1   6   0  337.77   13.90
  -1   6   0  331.57   15.50
   1   6   0  319.97   14.40
  -1   6   0  346.87   16.90
  -1   6   0  296.87   15.00
  -1   6   0  336.37   14.30
   1   6   0  321.57   14.30
  -1   6   0  306.07   14.00
   1   6   0  308.67   10.90
   2  -6   0  333.97   18.80
   2  -6   0  330.97   17.50
  -2  -6   0  349.47   17.40
   2  -6   0  370.96   18.00
  -2  -6   0  363.86   13.80
  -2  -6   0  343.17   15.90
   2  -6   0  355.26   19.90
   2  -6   0  344.97   19.30
   2  -6   0  326.57   16.50
  -2  -6   0  356.46   14.10
  -2   6   0  356.66   18.50
   2   6   0  334.97   16.00
  -2   6   0  341.77   19.70
  -2   6   0  330.87   18.10
   2   6   0  356.16   17.00
   2   6   0  338.67   16.80
   2   6   0  334.77   15.20
  -2   6   0  341.37   16.90
  -2   6   0  344.87   19.00
   2   6   0  323.47   18.70
  -2   6   0  357.06   20.40
   3  -6   0   18.70    6.30
  -3  -6   0   20.60    5.70
   3  -6   0   25.20    8.30
   3  -6   0   22.70    7.00
   3  -6   0   17.10    8.90
  -3  -6   0   20.70    6.90
   3  -6   0   21.90    8.50
   3  -6   0   24.00    9.40
   3   6   0   18.50    6.40
  -3   6   0   25.50    6.70
  -3   6   0   25.40    7.60
   3   6   0   20.60    6.50
   3   6   0   28.00    6.30
   3   6   0   21.00    6.70
   3   6   0   34.10    9.40
  -3   6   0   23.30    7.80
  -3   6   0   22.20    8.40
   4  -6   0  394.16   28.30
   4  -6   0  418.16   28.90
  -4  -6   0  385.36   21.60
  -4  -6   0  407.86   24.40
   4  -6   0  404.06   24.10
   4  -6   0  382.36   26.90
   4  -6   0  392.26   27.00
   4  -6   0  388.66   24.00
   4   6   0  401.06   24.10
   4   6   0  386.86   23.10
  -4   6   0  298.97   19.50
   4   6   0  398.56   24.10
  -4   6   0  380.36   28.10
  -4   6   0  395.76   25.80
  -4   6   0  363.56   20.60
   4   6   0  392.66   29.40
  -4   6   0  340.77   31.30
   4   6   0  365.36   23.10
   5  -6   0   89.09   19.00
   5  -6   0   88.29   15.40
   5  -6   0  109.39   20.40
   5  -6   0  119.99   21.00
   5  -6   0   73.09   14.40
  -5  -6   0  107.99   16.30
  -5  -6   0   91.39   16.50
   5  -6   0   84.09   22.50
  -5   6   0  123.09   10.90
  -5   6   0  113.89   18.90
  -5   6   0  127.69   20.10
   5   6   0  114.99   17.80
   5   6   0   87.29   16.20
  -5   6   0   99.59   10.70
   5   6   0  103.49   20.20
   5   6   0  109.59   16.00
  -5   6   0   88.39   19.60
   5   6   0  102.29   16.60
   6  -6   0  150.78   25.70
   6  -6   0  122.09   25.10
   6  -6   0  116.49   30.70
   6  -6   0  126.29   21.60
   6  -6   0  162.68   23.80
  -6  -6   0  131.39   18.00
   6  -6   0  137.99   29.90
  -6  -6   0  180.08   22.00
   6   6   0  174.98   23.00
  -6   6   0  147.39   23.80
   6   6   0  138.79   27.20
   6   6   0  173.58   25.60
   6   6   0  165.98   22.30
   6   6   0  150.98   31.80
   6   6   0  153.18   29.10
  -6   6   0  191.18   30.60
  -6   6   0  170.58   25.90
   7  -6   0  620.44   48.10
   7  -6   0  695.83   60.19
   7  -6   0  617.04   61.09
   7  -6   0  657.23   63.39
   7  -6   0  563.64   61.79
  -7  -6   0  602.74   38.40
   7  -6   0  604.84   50.29
   7   6   0  613.44   69.79
   7   6   0  700.63   49.40
   7   6   0  563.54   56.99
   7   6   0  614.24   42.80
  -7   6   0  657.73   63.49
  -7   6   0  603.94   51.29
   7   6   0  678.73   61.89
   0  -7   0   13.20    2.80
   0  -7   0   11.80    2.40
   0  -7   0   11.70    3.40
   0  -7   0   11.50    3.50
   0  -7   0   15.30    4.30
   0   7   0   14.10    4.00
   0   7   0   15.00    4.50
   0   7   0   11.80    2.40
   0   7   0   11.50    2.30
   0   7   0   11.70    3.80
  -1  -7   0   46.90    6.20
   1  -7   0   51.19    7.50
   1  -7   0   61.79    6.50
   1  -7   0   63.59    5.70
   1  -7   0   63.89    6.30
   1  -7   0   60.39    8.70
  -1  -7   0   55.49    6.10
  -1  -7   0   60.09    5.30
  -1   7   0   64.49    6.80
  -1   7   0   62.59    6.70
   1   7   0   51.09    6.00
  -1   7   0   46.50    5.30
  -1   7   0   47.90    7.10
   1   7   0   60.89    6.30
   1   7   0   57.99    2.90
   1   7   0   57.09    4.90
   1   7   0   59.79    5.90
  -1   7   0   57.29    5.80
  -1   7   0   52.99    8.20
  -2  -7   0   40.40    4.90
   2  -7   0   50.49    9.00
   2  -7   0   41.80    6.90
  -2  -7   0   48.50    5.90
  -2  -7   0   36.10    6.40
   2  -7   0   43.80    6.30
  -2  -7   0   41.10    5.80
   2  -7   0   44.10    7.60
   2  -7   0   43.10    9.10
   2  -7   0   51.59    8.90
   2   7   0   44.40    6.60
   2   7   0   33.90    5.40
  -2   7   0   35.80    6.00
   2   7   0   52.69    8.80
   2   7   0   33.20    5.90
   2   7   0   38.70    5.50
  -2   7   0   34.20    8.50
  -2   7   0   46.70    9.10
  -2   7   0   43.40    8.60
  -2   7   0   41.80    7.20
  -2   7   0   50.09    8.00
  -3  -7   0   86.79    9.70
   3  -7   0   66.79    9.90
   3  -7   0   57.39   10.80
   3  -7   0   81.19   10.70
   3  -7   0   82.49   12.60
  -3  -7   0   93.49   11.80
   3  -7   0  113.89   13.40
   3  -7   0   57.89   11.10
   3   7   0   73.09   12.50
   3   7   0   68.49    9.40
  -3   7   0   98.69   13.50
   3   7   0   78.49    9.50
  -3   7   0   80.29   11.70
  -3   7   0   88.09   11.90
   3   7   0   76.19   10.10
   3   7   0   64.89    9.40
  -3   7   0   91.29   11.70
  -3   7   0   81.79   12.50
   4  -7   0   29.40   11.70
   4  -7   0   18.80    8.80
  -4  -7   0   28.90    7.70
   4  -7   0   25.20    8.90
   4  -7   0   46.80   12.50
  -4  -7   0   26.50    9.80
   4  -7   0   44.50   13.30
   4  -7   0   26.90   10.70
   4   7   0   34.60   10.00
   4   7   0   25.70   12.00
   4   7   0   28.10    9.70
  -4   7   0   37.90   12.00
   4   7   0   26.60    9.40
   4   7   0   25.70    8.60
  -4   7   0   35.30    8.80
  -4   7   0   22.70   10.30
  -4   7   0   34.70    8.50
   5  -7   0  176.58   30.80
  -5  -7   0  247.58   23.50
   5  -7   0  272.37   28.90
  -5  -7   0  253.47   20.20
   5  -7   0  239.98   29.40
   5  -7   0  277.37   24.30
  -5   7   0  216.68   27.30
  -5   7   0  375.86   43.00
  -5   7   0  231.78   27.80
   5   7   0  188.58   23.60
   5   7   0  226.58   22.70
  -5   7   0  254.07   16.50
   5   7   0  239.58   24.30
   5   7   0  283.87   33.00
  -5   7   0  277.57   16.50
   5   7   0  244.78   23.40
   6  -7   0   76.99   18.60
   6  -7   0   31.40   17.20
  -6  -7   0   62.89   14.40
   6  -7   0   70.29   24.50
   6  -7   0   75.19   23.60
   6  -7   0   58.29   21.30
  -6  -7   0   16.60   15.90
   6  -7   0   36.10   23.60
   6   7   0   56.49   22.30
   6   7   0   75.79   29.10
   6   7   0   67.79   20.70
  -6   7   0   86.19   25.10
  -6   7   0   66.79   20.70
   6   7   0   87.59   17.80
   6   7   0   74.39   17.90
   6   7   0   15.30   23.90
  -6   7   0   67.69   20.10
   7  -7   0  135.39   28.90
   7  -7   0  111.39   37.30
  -7  -7   0   99.29   19.40
   7  -7   0  181.98   38.60
   7  -7   0  111.99   27.60
   7  -7   0  115.79   36.00
   7  -7   0  120.09   33.00
   7   7   0  110.79   26.10
   7   7   0  131.29   43.00
   7   7   0  119.99   35.90
  -7   7   0  130.59   36.40
   7   7   0  114.89   25.00
  -7   7   0  103.69   29.00
   7   7   0  140.89   33.90
   7   7   0  135.59   24.00
   0  -8   0    3.90    2.90
   0  -8   0    5.60    2.30
   0  -8   0   13.90    4.80
   0  -8   0    9.60    2.60
   0  -8   0    6.80    3.80
   0   8   0    6.30    2.50
   0   8   0    7.90    2.50
   0   8   0    7.40    3.60
   0   8   0    8.90    3.60
   0   8   0   12.60    4.50
   1  -8   0  258.37   12.40
  -1  -8   0  252.77   13.80
  -1  -8   0  245.88   14.40
   1  -8   0  263.37   14.60
   1  -8   0  250.07   16.30
  -1  -8   0  253.77   12.00
   1  -8   0  211.88   14.60
   1  -8   0  265.37   13.10
  -1   8   0  260.47   12.90
   1   8   0  261.77   13.70
   1   8   0  256.67   13.00
  -1   8   0  265.87   15.90
   1   8   0  259.07   11.80
   1   8   0  260.27   13.70
   1   8   0  262.07    8.80
  -1   8   0  245.78   13.60
  -1   8   0  255.97   12.40
  -1   8   0  249.08   16.60
  -1   8   0  259.57   14.70
   2  -8   0   -1.40    3.50
  -2  -8   0    1.60    3.60
  -2  -8   0    3.20    3.50
   2  -8   0   -3.10    5.60
   2  -8   0   -1.30    4.10
   2  -8   0    7.60    6.10
   2  -8   0   -3.40    3.20
   2  -8   0    1.10    4.60
  -2  -8   0   -2.00    3.80
  -2  -8   0    0.50    2.80
  -2   8   0    1.20    3.80
   2   8   0   -2.80    2.90
  -2   8   0   -5.70    3.90
  -2   8   0  -13.30    5.70
  -2   8   0    8.00    5.70
   2   8   0   -1.50    5.00
   2   8   0   -0.10    4.00
  -2   8   0   -0.80    4.80
  -2   8   0   -7.80    4.30
   2   8   0    1.10    2.00
   2   8   0   -1.70    3.00
   2   8   0    2.70    3.80
   3  -8   0    2.40    6.00
  -3  -8   0    0.20    4.60
   3  -8   0   -0.10    7.70
   3  -8   0   -6.00    5.20
   3  -8   0   -9.30    7.10
  -3  -8   0    0.20    5.90
   3  -8   0   -0.10    5.80
   3  -8   0   10.70    8.40
   3   8   0    3.80    4.70
  -3   8   0    2.40    6.60
   3   8   0   -4.40    5.70
   3   8   0    7.70    5.20
   3   8   0   17.80    8.30
  -3   8   0    3.20    7.10
  -3   8   0    2.20    7.70
  -3   8   0   -1.00    6.20
   3   8   0    1.90    6.00
   4  -8   0  602.54   31.40
   4  -8   0  553.64   30.00
   4  -8   0  555.74   34.60
   4  -8   0  606.04   35.20
  -4  -8   0  551.84   27.30
   4  -8   0  574.94   35.90
   4  -8   0  602.64   32.50
  -4  -8   0  623.14   31.30
   4   8   0  584.94   30.30
  -4   8   0  588.24   32.70
  -4   8   0  594.24   29.10
  -4   8   0  628.04   36.10
   4   8   0  600.34   29.40
   4   8   0  591.14   35.60
  -4   8   0  492.05   27.30
   4   8   0  587.04   30.40
   4   8   0  621.44   30.20
   5  -8   0   92.29   19.60
   5  -8   0   54.69   20.40
   5  -8   0   66.19   20.00
  -5  -8   0   66.99   12.50
   5  -8   0   70.09   17.30
  -5  -8   0   75.99   15.10
   5  -8   0   67.79   14.40
   5  -8   0   45.00   33.00
   5   8   0   77.39   15.80
  -5   8   0  105.69   22.10
   5   8   0  111.19   23.10
  -5   8   0   69.29   17.70
   5   8   0   64.09   13.80
  -5   8   0   63.29   22.20
   5   8   0  103.99   16.70
   5   8   0   83.19   14.80
  -5   8   0   89.39   11.40
  -5   8   0   71.29   10.40
   6  -8   0  141.99   25.80
  -6  -8   0  134.59   17.60
   6  -8   0  168.18   24.70
   6  -8   0  167.48   23.40
   6  -8   0  125.49   27.20
   6  -8   0  105.89   32.60
   6  -8   0  117.39   28.50
  -6  -8   0  109.09   20.00
   6   8   0  139.39   21.20
   6   8   0  143.69   31.80
   6   8   0  132.19   24.10
  -6   8   0  128.39   24.50
  -6   8   0   74.09   22.60
  -6   8   0  141.59   29.10
   6   8   0  144.99   21.50
   6   8   0  145.59   24.80
   7  -8   0 1282.17   81.69
   7  -8   0 1151.18   63.69
   7  -8   0 1224.48   79.29
   7  -8   0 1231.58   81.09
   7  -8   0 1096.39   64.69
  -7  -8   0 1119.39   51.99
   7  -8   0 1208.68   74.49
   7   8   0 1179.78   58.59
  -7   8   0 1114.59   68.29
   7   8   0 1224.68   63.39
   7   8   0 1146.19   84.99
   7   8   0 1180.58   82.19
  -7   8   0 1316.27   79.89
   7   8   0 1141.99   70.39
   7   8   0 1145.19   58.99
   0  -9   0   -0.60    3.30
   0  -9   0    3.00    4.10
   0  -9   0    0.20    3.20
   0  -9   0   -0.50    2.20
   0  -9   0    3.60    2.10
   0   9   0   -0.60    3.80
   0   9   0   -2.20    2.90
   0   9   0    2.80    2.10
   0   9   0    8.60    3.90
   0   9   0    3.70    2.30
   1  -9   0  114.29    8.40
   1  -9   0  110.99   11.60
  -1  -9   0  119.19    9.90
  -1  -9   0  112.19    4.50
   1  -9   0  120.29    8.00
   1  -9   0  108.89   10.00
   1  -9   0   88.79   10.60
  -1  -9   0  117.49    7.90
  -1  -9   0  102.49    9.60
  -1  -9   0  105.19    9.80
   1   9   0  117.19    8.90
   1   9   0  120.99    9.70
  -1   9   0  118.49   10.50
   1   9   0  116.49    7.60
  -1   9   0  115.69    9.50
  -1   9   0  113.39   11.80
   1   9   0  119.09    9.40
  -1   9   0  110.59    8.00
  -1   9   0  119.19    8.60
   1   9   0  121.09    4.90
  -1   9   0  120.59   11.50
   2  -9   0   11.70    6.60
   2  -9   0    5.80    3.70
   2  -9   0    3.60    3.80
   2  -9   0   10.40    5.40
   2  -9   0    4.00    6.30
  -2  -9   0    7.30    4.40
  -2  -9   0    7.70    4.90
  -2  -9   0    3.70    3.70
   2  -9   0   10.10    5.00
  -2  -9   0   14.20    4.40
   2   9   0   11.30    4.90
  -2   9   0    9.70    4.90
  -2   9   0    9.00    6.30
   2   9   0    3.30    4.80
  -2   9   0   10.00    7.30
   2   9   0    7.40    3.90
   2   9   0    6.80    3.50
  -2   9   0    6.60    4.70
   2   9   0    5.70    2.40
  -2   9   0    2.70    5.20
  -2   9   0    4.80    5.60
   2   9   0    6.30    5.80
   3  -9   0   33.30    8.70
   3  -9   0   43.00   10.40
   3  -9   0   36.90    8.00
   3  -9   0   57.49   12.50
   3  -9   0   34.70    8.20
  -3  -9   0   38.10    8.70
  -3  -9   0   28.00    6.60
   3  -9   0   45.10   12.00
  -3   9   0   38.30   10.00
  -3   9   0   38.50    9.40
  -3   9   0   34.70   10.40
   3   9   0   36.60    7.80
  -3   9   0   17.70    8.10
   3   9   0   42.00   10.30
  -3   9   0   41.00   10.10
   3   9   0   44.50    7.90
  -3   9   0   34.40    8.20
   3   9   0   49.99    8.10
   3   9   0   41.50    8.40
   4  -9   0    4.00   11.90
   4  -9   0    5.10    8.20
  -4  -9   0   11.20    7.00
  -4  -9   0   -1.60    9.10
   4  -9   0    1.40   10.60
   4  -9   0    2.40   11.10
   4  -9   0   -1.10    8.10
   4  -9   0   16.80    9.90
   4   9   0   19.60    8.40
  -4   9   0   -3.50    7.80
   4   9   0   18.00   11.50
  -4   9   0    0.50   10.50
   4   9   0    6.60    7.40
  -4   9   0    0.10    9.40
   4   9   0   16.30    8.00
  -4   9   0   11.40    8.70
   4   9   0    5.60    8.60
  -4   9   0   -1.80   10.20
   5  -9   0  407.26   35.70
  -5  -9   0  394.06   25.00
   5  -9   0  391.66   31.90
   5  -9   0  394.46   35.90
   5  -9   0  391.66   28.70
  -5  -9   0  415.16   29.00
   5  -9   0  353.26   37.20
   5  -9   0  401.06   29.50
   5   9   0  431.76   29.90
   5   9   0  392.06   33.20
   5   9   0  436.26   29.90
  -5   9   0  399.66   32.70
   5   9   0  353.16   42.10
   5   9   0  433.26   28.10
  -5   9   0  442.36   23.30
  -5   9   0  314.67   36.30
  -5   9   0  411.56   24.20
  -5   9   0  375.06   41.20
   6  -9   0   25.80   20.70
   6  -9   0   51.29   19.30
   6  -9   0   38.00   25.50
   6  -9   0   93.19   29.60
  -6  -9   0   48.00   14.30
   6  -9   0   44.10   25.50
   6  -9   0   23.60   19.90
  -6  -9   0   64.39   17.20
  -6   9   0   73.49   25.40
  -6   9   0   58.09   21.60
   6   9   0  100.09   29.50
  -6   9   0   54.19   21.60
   6   9   0   55.79   16.70
   6   9   0   42.50   16.70
   6   9   0   47.70   20.20
   6   9   0   65.89   20.70
   6   9   0   67.79   15.30
  -7  -9   0  -12.60   20.90
   7  -9   0   -3.10   30.70
   7  -9   0    0.90   33.90
   7  -9   0   -7.90   23.20
  -7  -9   0   -5.30   16.00
   7  -9   0   -2.40   31.70
   7  -9   0  -11.90   23.50
   7  -9   0    2.60   35.50
   7   9   0   -3.60   20.90
  -7   9   0  -48.30   33.00
   7   9   0  -15.00   27.40
  -7   9   0   29.60   28.00
  -7   9   0   25.20   29.70
   7   9   0   -1.60   35.50
   7   9   0  -12.00   22.40
   7   9   0  -13.90   35.40
   7   9   0   10.50   20.20
   0 -10   0 1369.06   49.90
   0 -10   0 1399.06   45.60
   0 -10   0 1354.26   50.09
   0 -10   0 1334.57   51.79
   0 -10   0 1361.26   46.50
   0  10   0 1409.76   46.20
   0  10   0 1404.16   50.19
   0  10   0 1388.16   46.40
   0  10   0 1322.47   49.00
   0  10   0 1349.36   51.29
  -1 -10   0  290.87   14.10
   1 -10   0  296.47   16.80
   1 -10   0  301.17   14.50
  -1 -10   0  288.47   10.10
   1 -10   0  252.27   17.60
   1 -10   0  304.37   19.70
  -1 -10   0  287.47   16.10
   1 -10   0  297.07   14.60
  -1 -10   0  292.27   17.00
  -1 -10   0  297.17   16.80
  -1  10   0  289.57   15.10
  -1  10   0  317.27   19.20
  -1  10   0  309.97   16.30
  -1  10   0  314.27   14.50
   1  10   0  300.97   15.90
   1  10   0  307.17   16.30
  -1  10   0  303.87   18.70
  -1  10   0  315.37   17.50
   1  10   0  310.87   16.60
   1  10   0  287.67   13.50
   2 -10   0    5.30    6.20
  -2 -10   0    3.00    5.20
  -2 -10   0    2.30    4.10
   2 -10   0   -2.20    3.80
   2 -10   0    6.80    5.30
  -2 -10   0   -1.10    3.60
   2 -10   0   -7.20    6.80
   2 -10   0    3.70    5.00
  -2 -10   0    7.80    4.40
   2 -10   0   -0.80    4.10
   2  10   0    4.00    2.00
   2  10   0    7.40    3.90
  -2  10   0    2.00    5.00
  -2  10   0   -2.40    4.20
   2  10   0    4.90    4.20
  -2  10   0    6.80    5.90
  -2  10   0    9.50    6.30
  -2  10   0    4.80    7.20
   2  10   0    1.70    4.30
  -2  10   0    5.00    5.80
   3 -10   0  229.88   19.70
   3 -10   0  263.27   19.00
  -3 -10   0  251.47   10.50
  -3 -10   0  246.78   15.80
  -3 -10   0  247.28   17.90
   3 -10   0  244.38   17.40
   3 -10   0  250.87   17.00
   3 -10   0  259.67   22.20
   3 -10   0  245.28   21.70
  -3 -10   0  200.88   10.10
   3  10   0  246.18   17.20
  -3  10   0  231.78   18.70
   3  10   0  206.38   19.10
   3  10   0  251.07   16.10
   3  10   0  235.08   16.40
  -3  10   0  257.57   21.10
  -3  10   0  214.78   20.10
  -3  10   0  239.18   17.80
   3  10   0  263.67   16.10
  -3  10   0  245.38   19.10
  -3  10   0  230.18   19.30
   3  10   0  241.08   12.40
  -4 -10   0 2685.93   92.89
  -4 -10   0 2580.54   88.59
   4 -10   0 2536.25   97.39
   4 -10   0 2702.83   94.19
   4 -10   0 2678.23   94.19
   4 -10   0 2703.53   98.99
   4 -10   0 2621.14   91.49
   4 -10   0 2610.04   99.89
  -4  10   0 2531.85   95.69
   4  10   0 2631.94   90.79
  -4  10   0 2592.94   98.09
  -4  10   0 2434.66   89.79
   4  10   0 2550.24   89.99
   4  10   0 2591.54   98.79
   4  10   0 2603.74   91.99
   4  10   0 2544.05   90.59
  -4  10   0 2572.34   97.29
  -4  10   0 2648.54   92.59
   5 -10   0  706.13   40.00
  -5 -10   0  756.12   36.10
   5 -10   0  797.22   42.90
   5 -10   0  743.23   47.10
  -5 -10   0  707.33   38.40
   5 -10   0  768.82   46.80
   5 -10   0  731.93   48.40
   5 -10   0  702.03   38.60
   5  10   0  773.72   39.50
  -5  10   0  715.23   34.60
   5  10   0  757.82   39.90
  -5  10   0  737.33   33.60
  -5  10   0  681.73   42.60
   5  10   0  726.23   33.50
   5  10   0  709.93   38.00
   6 -10   0  358.86   41.20
   6 -10   0  322.67   34.90
  -6 -10   0  321.37   27.40
   6 -10   0  379.96   44.20
   6 -10   0  326.57   38.20
  -6 -10   0  325.57   31.40
   6 -10   0  356.76   39.80
   6 -10   0  330.47   46.70
   6  10   0  326.37   27.80
  -6  10   0  391.76   44.30
  -6  10   0  326.77   40.10
   6  10   0  471.75   49.70
   6  10   0  333.87   36.30
   6  10   0  372.76   38.40
   6  10   0  310.97   31.40
  -6  10   0  349.57   15.80
  -6  10   0  355.16   39.10
   6  10   0  378.06   32.10
   7 -10   0  304.07   49.60
   7 -10   0  243.08   42.30
   7 -10   0  388.56   44.70
  -7 -10   0  355.16   31.60
   7 -10   0  344.17   42.10
   7 -10   0  343.37   37.60
   7 -10   0  214.78   44.00
   7  10   0  339.47   51.79
   7  10   0  319.97   38.00
  -7  10   0  239.48   46.50
   7  10   0  289.37   31.60
   7  10   0  235.08   47.80
   7  10   0  325.27   40.70
   7  10   0  353.36   35.20
  -7  10   0  225.48   37.00
   7  10   0  334.17   51.59
   0 -11   0    5.20    2.40
   0 -11   0   -0.40    5.00
   0 -11   0    0.30    3.70
   0 -11   0    7.50    4.80
   0 -11   0    3.60    3.10
   0  11   0   -1.50    3.80
   0  11   0    2.40    4.80
   0  11   0    4.20    2.70
   0  11   0    2.20    4.40
   0  11   0    0.70    2.40
   1 -11   0 2566.44   90.29
   1 -11   0 2288.87   87.09
   1 -11   0 2491.85   82.49
   1 -11   0 2569.34   82.59
  -1 -11   0 2524.45   77.29
   1 -11   0 2513.85   86.59
  -1 -11   0 2545.55   86.69
  -1 -11   0 2651.03   86.19
  -1 -11   0 2577.24   82.59
  -1 -11   0 2611.74   85.29
  -1  11   0 2529.85   89.69
   1  11   0 2522.75   81.69
  -1  11   0 2567.14   82.69
  -1  11   0 2582.14   85.09
   1  11   0 2546.55   85.49
   1  11   0 2557.54   86.09
  -1  11   0 2573.14   83.69
  -1  11   0 2619.94   87.89
  -1  11   0 2572.94   86.89
   2 -11   0   76.19   12.40
   2 -11   0   89.09    8.80
  -2 -11   0   55.79    8.40
   2 -11   0   80.99   11.00
   2 -11   0   68.69    8.60
   2 -11   0   80.39   10.40
   2 -11   0   83.49   12.80
  -2 -11   0   70.09    9.00
  -2 -11   0   63.29    8.10
  -2  11   0   47.30   10.00
  -2  11   0   63.09    9.30
  -2  11   0   86.29   11.50
   2  11   0   77.99   10.00
  -2  11   0   94.19   13.20
   2  11   0   74.59    9.40
   2  11   0   71.99    4.70
  -2  11   0   79.99    9.90
   2  11   0   74.79    8.00
  -2  11   0   61.79   10.30
   2  11   0   74.99    9.80
  -3 -11   0   -0.30    5.20
   3 -11   0    1.60   10.10
  -3 -11   0    7.00    3.50
  -3 -11   0    4.30    7.60
  -3 -11   0   16.50    4.30
   3 -11   0    6.80    6.60
   3 -11   0   18.70    7.70
   3 -11   0   13.80    7.30
   3 -11   0   19.20    9.00
   3 -11   0   11.80    9.90
   3  11   0    9.90    6.90
   3  11   0   20.90   10.00
  -3  11   0   19.20    8.20
  -3  11   0   12.00   10.70
   3  11   0   14.70    6.60
  -3  11   0   -8.00    8.10
   3  11   0   12.90    6.70
  -3  11   0    6.70    8.40
  -3  11   0    4.10    6.80
  -3  11   0   14.80    8.30
   3  11   0   11.10    6.00
   3  11   0   17.40    4.00
   4 -11   0   26.60   13.80
  -4 -11   0   12.60    7.50
   4 -11   0   19.50   11.90
   4 -11   0    0.00    9.10
   4 -11   0   11.20    8.50
   4 -11   0   36.70   14.30
   4 -11   0   20.20    9.40
  -4 -11   0   22.60   10.50
  -4  11   0   14.60   11.30
   4  11   0   25.80    6.20
  -4  11   0   33.60   13.30
   4  11   0   22.10    9.40
  -4  11   0   -0.50   12.30
   4  11   0    4.70   13.20
   4  11   0   13.10    9.80
  -4  11   0   33.10   10.30
   4  11   0   36.10   10.00
   4  11   0   21.50    9.50
  -4  11   0   21.60   12.00
   5 -11   0  267.87   33.90
   5 -11   0  273.67   27.00
   5 -11   0  261.17   28.00
   5 -11   0  252.07   30.80
  -5 -11   0  203.28   24.90
   5 -11   0  247.48   24.80
   5 -11   0  309.77   33.80
  -5  11   0  227.78   34.10
   5  11   0  251.37   19.40
  -5  11   0  223.68   27.20
  -5  11   0  222.58   20.60
  -5  11   0  246.78   22.90
   5  11   0  265.57   24.70
   5  11   0  246.58   25.80
   5  11   0  230.18   25.50
   5  11   0  236.58   25.90
   5  11   0  294.37   33.40
   6 -11   0  138.49   31.50
   6 -11   0  227.28   34.90
   6 -11   0  222.88   28.10
   6 -11   0  190.88   35.10
  -6 -11   0  198.18   23.70
  -6 -11   0  177.58   20.50
   6 -11   0  168.18   24.70
   6 -11   0  172.08   26.70
  -6  11   0  226.78   31.90
  -6  11   0  173.58   15.20
   6  11   0  190.68   28.30
   6  11   0  209.58   26.80
   6  11   0  184.88   24.10
  -6  11   0  188.08   33.30
   6  11   0  184.88   23.80
   6  11   0  198.28   34.00
  -6  11   0  166.98   15.70
   6  11   0  173.58   22.90
  -6  11   0  196.68   29.80
  -7 -11   0  125.99   21.70
   7 -11   0  165.58   35.80
   7 -11   0   55.09   39.50
   7 -11   0   92.59   34.50
   7 -11   0   56.69   25.60
   7 -11   0   38.00   38.80
   7 -11   0  122.49   28.30
  -7  11   0  -15.40   32.60
   7  11   0  127.69   42.80
   7  11   0  124.49   31.80
   7  11   0  102.39   23.50
   7  11   0  109.19   23.40
  -7  11   0   89.19   37.20
   7  11   0   61.49   35.80
   7  11   0  108.39   40.90
  -7  11   0   25.80   31.00
   7  11   0  105.39   25.70
   0 -12   0  120.79   13.50
   0 -12   0  111.89   11.80
   0 -12   0   98.59   11.50
   0 -12   0   99.49    8.40
   0 -12   0  115.59    7.90
   0  12   0  140.29    9.30
   0  12   0  106.89    8.10
   0  12   0   97.49   11.50
   0  12   0   87.29   10.60
   0  12   0   85.69   10.40
   1 -12   0  129.09    9.60
  -1 -12   0  116.99    5.40
   1 -12   0  166.48   14.80
   1 -12   0  133.89    9.50
   1 -12   0  123.39   12.10
  -1 -12   0  138.09   12.60
  -1 -12   0  125.69   11.70
  -1 -12   0  130.09    9.70
   1 -12   0  158.38   15.90
  -1 -12   0  134.99   13.20
  -1  12   0  122.59   11.30
   1  12   0  117.89   11.30
   1  12   0  115.29    8.70
   1  12   0  119.19    8.20
  -1  12   0  128.99   10.70
  -1  12   0  133.49   13.70
  -1  12   0  140.79   15.50
  -1  12   0  141.79   13.10
   1  12   0  106.59   11.10
   1  12   0  130.59   12.40
  -1  12   0  116.19    9.40
   2 -12   0  222.38   16.60
  -2 -12   0  241.58   16.40
  -2 -12   0  236.78   14.40
   2 -12   0  218.08   19.90
   2 -12   0  206.98   15.40
   2 -12   0  229.68   14.40
   2 -12   0  232.58   20.90
  -2 -12   0  223.78   13.80
  -2  12   0  228.08   16.00
  -2  12   0  232.28   18.10
  -2  12   0  256.37   18.70
  -2  12   0  236.98   17.80
   2  12   0  231.98   15.20
  -2  12   0  240.68   16.20
   2  12   0  221.08   13.40
   2  12   0  216.98   15.60
   2  12   0  222.58   15.70
  -2  12   0  229.68   19.90
   2  12   0  221.68    9.00
   3 -12   0 1006.70   44.60
   3 -12   0 1076.79   48.40
   3 -12   0 1004.90   43.80
   3 -12   0  986.50   40.80
  -3 -12   0 1003.40   34.60
  -3 -12   0  848.22   34.20
   3 -12   0 1043.90   41.40
   3 -12   0 1021.10   48.90
  -3 -12   0  967.80   42.40
  -3 -12   0 1007.50   40.40
  -3  12   0 1002.10   47.80
   3  12   0  974.50   39.90
  -3  12   0 1003.80   43.30
  -3  12   0  971.30   43.80
  -3  12   0  988.30   47.60
  -3  12   0 1031.10   45.60
   3  12   0  992.50   40.90
   3  12   0 1061.59   47.10
   3  12   0  999.60   34.40
  -3  12   0  983.60   42.30
   3  12   0 1007.90   42.00
   3  12   0 1005.40   39.40
   4 -12   0 1160.28   55.19
   4 -12   0 1206.08   58.79
   4 -12   0 1271.17   51.79
  -4 -12   0 1161.18   47.60
  -4 -12   0 1170.78   50.99
   4 -12   0 1266.17   58.59
   4 -12   0 1177.48   52.89
   4 -12   0 1209.28   49.80
   4  12   0 1173.58   43.20
  -4  12   0 1189.28   49.99
   4  12   0 1187.28   49.20
  -4  12   0 1230.68   55.69
  -4  12   0 1283.17   57.59
  -4  12   0 1242.48   54.09
  -4  12   0 1194.08   54.79
   4  12   0 1140.19   56.99
   4  12   0 1206.98   49.10
   4  12   0 1215.78   48.80
   4  12   0 1165.88   50.59
  -5 -12   0  583.64   30.90
   5 -12   0  557.44   44.10
   5 -12   0  592.04   41.70
   5 -12   0  598.24   37.20
  -5 -12   0  560.04   35.50
   5 -12   0  575.04   34.40
   5 -12   0  583.84   37.30
   5 -12   0  532.25   44.60
   5  12   0  535.25   34.40
  -5  12   0  532.95   39.70
  -5  12   0  530.55   40.40
  -5  12   0  552.14   41.80
   5  12   0  494.45   34.20
   5  12   0  555.34   34.20
   5  12   0  544.05   27.60
   5  12   0  567.64   33.60
  -5  12   0  583.34   32.90
   5  12   0  543.05   42.10
   6 -12   0  607.34   49.80
   6 -12   0  620.04   41.50
   6 -12   0  554.34   43.20
   6 -12   0  578.14   55.89
  -6 -12   0  591.54   39.10
   6 -12   0  607.64   55.09
   6 -12   0  585.44   44.60
  -6 -12   0  645.64   35.50
  -6  12   0  667.93   49.30
   6  12   0  553.84   42.20
   6  12   0  570.74   56.29
   6  12   0  609.34   39.30
  -6  12   0  597.54   29.40
   6  12   0  581.14   40.10
  -6  12   0  462.15   47.70
   6  12   0  621.74   34.20
  -6  12   0  620.34   28.80
   6  12   0  584.84   44.20
  -6  12   0  677.33   53.99
   7 -12   0    0.40   24.50
  -7 -12   0    9.90   20.30
   7 -12   0   18.00   35.50
  -7 -12   0   19.20   22.20
   7 -12   0   19.30   28.00
   7 -12   0    7.20   39.40
   7 -12   0  -21.20   40.00
   7 -12   0   -9.00   28.50
   7  12   0   61.99   39.90
   7  12   0    3.40   22.30
   7  12   0  -39.80   40.50
  -7  12   0   41.40   36.90
   7  12   0   -2.00   22.70
   7  12   0  -28.20   21.10
  -7  12   0  -34.20   33.30
   7  12   0   10.50   28.40
   7  12   0   43.10   33.60
   0 -13   0    6.80    3.80
   0 -13   0    3.40    2.90
   0 -13   0    4.80    6.40
   0 -13   0   -0.10    5.40
   0 -13   0   -4.00    5.10
   0  13   0   -1.30    2.80
   0  13   0    0.40    5.80
   0  13   0    1.20    2.90
   0  13   0    1.90    4.80
   0  13   0   -2.70    4.60
   1 -13   0 4446.06  143.19
   1 -13   0 4458.95  150.08
   1 -13   0 4544.65  143.59
  -1 -13   0 4495.05  137.89
  -1 -13   0 4726.43  147.19
  -1 -13   0 4580.24  148.29
   1 -13   0 4353.36  152.48
  -1 -13   0 4713.13  144.19
   1 -13   0 4616.54  150.08
  -1 -13   0 4506.95  150.68
   1  13   0 4624.34  148.19
   1  13   0 4524.25  148.39
  -1  13   0 4722.03  149.19
   1  13   0 4355.36  141.59
  -1  13   0 4747.73  146.69
  -1  13   0 4738.83  145.59
  -1  13   0 4726.43  154.88
   1  13   0 4494.15  142.79
  -1  13   0 4331.77  148.39
  -1  13   0 4584.54  143.69
  -2 -13   0 1029.90   39.10
   2 -13   0  810.22   44.00
  -2 -13   0 1047.50   38.60
   2 -13   0  950.40   42.50
   2 -13   0 1015.10   40.70
  -2 -13   0 1016.90   41.40
   2 -13   0 1045.30   47.70
   2 -13   0 1039.20   39.20
  -2  13   0 1074.19   44.70
   2  13   0 1013.70   40.10
  -2  13   0 1014.40   41.00
  -2  13   0 1130.29   45.40
   2  13   0  990.50   37.70
   2  13   0 1024.50   41.30
  -2  13   0 1007.30   46.20
  -2  13   0 1052.09   41.10
   2  13   0  990.10   32.00
  -2  13   0 1016.30   43.50
   2  13   0  989.90   40.50
   3 -13   0  108.49   18.10
  -3 -13   0   85.39   12.00
   3 -13   0   99.19   17.60
  -3 -13   0   78.79    8.90
  -3 -13   0   85.09    8.80
  -3 -13   0   77.09   12.50
   3 -13   0   83.29   12.90
   3 -13   0  106.29   12.80
   3 -13   0   90.89   11.90
   3 -13   0   87.19   13.90
  -3  13   0  100.79   14.60
  -3  13   0   82.49   16.30
   3  13   0   81.39   12.30
  -3  13   0   85.79   12.60
  -3  13   0   77.89   15.70
  -3  13   0   67.79   12.60
  -3  13   0   96.99   15.50
   3  13   0   76.99   15.30
   3  13   0   80.79   11.80
   3  13   0   85.89    7.10
   3  13   0   80.19   11.40
   3  13   0  101.49   11.90
  -4 -13   0   14.90    8.30
   4 -13   0    9.70    8.50
   4 -13   0    8.00    8.80
   4 -13   0  -14.00   13.30
   4 -13   0    1.00   14.50
   4 -13   0   -6.40   10.90
   4 -13   0    6.60   10.70
  -4 -13   0    3.60    9.40
   4  13   0   -2.90    7.90
  -4  13   0    5.30   10.20
   4  13   0   -0.30    8.30
  -4  13   0    6.10   11.80
   4  13   0    1.40    8.00
  -4  13   0   -4.80   12.40
   4  13   0    1.20   13.60
  -4  13   0    1.50   11.60
   4  13   0    2.70    9.50
   4  13   0    4.40    5.10
   5 -13   0   42.60   14.70
  -5 -13   0   30.70   14.20
   5 -13   0   44.40   27.30
   5 -13   0   23.20   12.90
   5 -13   0    9.20   19.10
  -5 -13   0   17.10   11.20
   5 -13   0   43.50   18.00
   5 -13   0   40.70   16.40
   5  13   0   25.90   15.00
   5  13   0   20.60    9.20
  -5  13   0   16.80   17.20
  -5  13   0    8.60   17.40
  -5  13   0   51.59   14.70
  -5  13   0   21.60   11.50
  -5  13   0   38.30   20.80
   5  13   0   29.30   20.00
   5  13   0   46.80   14.00
   5  13   0   28.20   12.80
   5  13   0   37.10   13.20
   6 -13   0   51.89   20.20
   6 -13   0   22.80   22.80
   6 -13   0   52.59   28.60
   6 -13   0   37.00   20.90
  -6 -13   0    1.30   14.30
   6 -13   0   14.10   28.70
  -6 -13   0   28.60   17.50
   6 -13   0   14.90   16.60
   6  13   0   -0.60   16.70
  -6  13   0   34.60   12.20
  -6  13   0   31.60   12.60
   6  13   0   12.10   19.50
   6  13   0   12.00   12.80
  -6  13   0   23.00   30.70
   6  13   0   -3.90   27.90
  -6  13   0   41.80   26.50
  -6  13   0   11.50   22.20
   6  13   0   34.40   17.60
   6  13   0   16.10   18.00
  -7 -13   0   18.50   23.60
   7 -13   0   71.89   42.90
   7 -13   0  140.89   31.10
   7 -13   0  139.89   30.90
  -7 -13   0  110.09   22.00
   7 -13   0  102.09   30.00
   7 -13   0  134.39   38.80
   7  13   0   84.09   24.90
   7  13   0   57.09   22.00
   7  13   0   66.09   41.00
   7  13   0  128.59   47.10
   7  13   0  140.99   37.50
  -7  13   0   40.50   41.00
   7  13   0  103.59   26.00
   7  13   0   49.00   29.80
   0 -14   0  280.37   15.10
   0 -14   0  289.57   14.10
   0 -14   0  266.27   19.10
   0 -14   0  253.27   18.20
   0 -14   0  267.87   20.20
   0  14   0  298.77   20.10
   0  14   0  296.37   18.60
   0  14   0  294.07   15.00
   0  14   0  276.97   15.10
   0  14   0  315.77   19.10
  -1 -14   0   62.59   12.50
   1 -14   0   51.29   11.10
  -1 -14   0   57.29    8.40
   1 -14   0   49.99   10.80
  -1 -14   0   54.79    9.80
   1 -14   0   75.49    8.50
  -1 -14   0   59.29    4.00
   1 -14   0   52.29    7.50
  -1 -14   0   52.09    8.60
   1 -14   0   87.49   14.30
  -1  14   0   49.50   12.60
   1  14   0   48.80    9.40
   1  14   0  101.99   11.60
   1  14   0   54.59    7.20
   1  14   0   56.49    6.50
   1  14   0   40.70    9.30
  -1  14   0   67.79   10.40
  -1  14   0   54.59    9.00
  -1  14   0   64.89   10.10
  -1  14   0   51.39    8.20
  -2 -14   0  683.93   28.70
   2 -14   0  685.23   33.90
   2 -14   0  672.23   29.00
   2 -14   0  565.74   35.30
  -2 -14   0  738.13   30.20
  -2 -14   0  625.84   31.60
   2 -14   0  702.03   30.80
   2 -14   0  696.73   38.20
   2  14   0  632.94   27.50
   2  14   0  673.93   21.70
   2  14   0  722.33   32.10
   2  14   0  670.43   31.20
  -2  14   0  681.33   33.50
  -2  14   0  695.53   37.40
  -2  14   0  674.43   31.10
  -2  14   0  618.94   30.10
   2  14   0  718.83   31.00
  -2  14   0  687.43   33.90
  -2  14   0  709.13   34.80
   3 -14   0  317.27   29.20
  -3 -14   0  324.47   16.50
  -3 -14   0  306.07   16.50
   3 -14   0  318.97   23.00
  -3 -14   0  338.87   23.20
  -3 -14   0  356.96   22.80
   3 -14   0  344.07   20.50
   3 -14   0  309.17   27.70
   3 -14   0  323.07   23.70
   3 -14   0  322.87   20.70
  -3  14   0  354.46   27.10
   3  14   0  356.96   22.70
  -3  14   0  352.46   27.80
   3  14   0  388.26   27.40
  -3  14   0  358.46   26.00
  -3  14   0  314.47   23.20
  -3  14   0  323.67   23.00
   3  14   0  352.76   21.20
   3  14   0  315.27   19.30
   3  14   0  320.67   13.90
  -3  14   0  335.27   23.80
   3  14   0  321.57   21.60
  -4 -14   0  109.79   16.20
   4 -14   0  149.88   17.90
  -4 -14   0  133.89   16.00
   4 -14   0  131.79   22.20
   4 -14   0  145.29   17.70
   4 -14   0  108.69   16.80
   4 -14   0  167.78   21.60
   4 -14   0  120.89   21.80
   4  14   0  137.69   16.10
   4  14   0  126.19   11.00
   4  14   0  119.29   16.70
  -4  14   0  143.69   18.40
  -4  14   0  144.69   21.90
   4  14   0  137.39   16.20
  -4  14   0  132.99   21.00
   4  14   0  104.79   19.40
  -4  14   0  158.08   24.00
   4  14   0  115.89   14.60
  -4  14   0  157.58   23.70
  -4  14   0  156.18   18.40
   5 -14   0  124.69   19.00
   5 -14   0  169.98   25.80
   5 -14   0  139.89   20.30
   5 -14   0  156.28   22.70
   5 -14   0  109.19   26.50
   5 -14   0  134.79   26.70
  -5 -14   0  174.18   22.10
   5  14   0  180.68   22.40
  -5  14   0   99.59   22.20
  -5  14   0  117.59   17.60
  -5  14   0  130.39   19.20
   5  14   0  179.28   16.30
   5  14   0  142.89   21.10
  -5  14   0  135.49   25.20
  -5  14   0  134.29   23.60
   5  14   0  117.79   17.70
   5  14   0  161.08   21.40
   5  14   0   97.79   25.00
   6 -14   0  520.75   43.90
   6 -14   0  561.54   40.10
   6 -14   0  649.24   51.89
   6 -14   0  537.45   55.59
   6 -14   0  636.94   45.60
  -6 -14   0  589.14   36.60
   6 -14   0  508.95   56.49
  -6 -14   0  510.15   38.90
  -6  14   0  464.25   50.99
   6  14   0  444.86   52.09
  -6  14   0  586.24   31.50
   6  14   0  508.55   40.30
   6  14   0  496.05   43.30
   6  14   0  476.25   30.60
   6  14   0  526.65   38.40
  -6  14   0  392.36   31.50
  -6  14   0  456.35   47.60
   6  14   0  547.45   40.70
   7 -14   0  -27.20   40.90
  -7 -14   0  -15.80   21.10
   7 -14   0  -16.30   27.90
   7 -14   0   37.90   36.50
   7 -14   0   27.90   30.80
   7 -14   0   37.20   26.40
   7 -14   0  -71.59   42.40
   7  14   0   50.69   33.50
   7  14   0   56.69   40.20
   7  14   0  -15.60   23.20
   7  14   0  -40.10   27.30
   7  14   0   10.70   23.70
  -7  14   0  -55.59   38.50
   7  14   0    7.90   23.40
   0 -15   0    5.40    7.80
   0 -15   0    6.60    6.70
   0 -15   0    1.10    3.20
   0 -15   0   -0.70    6.40
   0 -15   0    0.30    4.30
   0  15   0    4.30    3.90
   0  15   0   -1.70    5.30
   0  15   0   -0.70    6.60
   0  15   0    2.20    3.70
   0  15   0   -8.00    5.40
  -1 -15   0  856.01   36.00
   1 -15   0  824.22   32.50
  -1 -15   0  863.81   26.90
  -1 -15   0  779.22   41.80
  -1 -15   0  762.72   36.40
   1 -15   0  798.32   38.80
   1 -15   0  833.72   32.00
  -1 -15   0  827.42   33.00
   1 -15   0  797.52   39.90
   1 -15   0  670.53   39.30
   1  15   0  792.82   37.40
  -1  15   0  871.61   46.00
   1  15   0  777.82   38.10
   1  15   0  851.91   32.20
   1  15   0  799.32   35.30
   1  15   0  835.02   30.60
  -1  15   0  849.52   34.20
  -1  15   0  830.12   34.90
  -1  15   0  684.63   35.80
  -1  15   0  824.62   36.90
   2 -15   0 1065.59   52.29
  -2 -15   0 1180.48   44.60
   2 -15   0 1145.49   44.80
  -2 -15   0 1227.68   46.40
   2 -15   0 1225.78   46.70
  -2 -15   0 1143.89   48.50
   2 -15   0 1224.28   50.69
   2 -15   0 1204.38   55.49
  -2  15   0 1214.98   47.70
   2  15   0 1212.38   44.10
   2  15   0 1207.68   47.10
  -2  15   0 1164.78   54.19
  -2  15   0 1204.08   51.09
  -2  15   0 1159.88   46.60
  -2  15   0 1212.98   50.09
  -2  15   0 1200.38   50.69
   2  15   0 1232.68   48.80
  -3 -15   0 1538.85   59.69
   3 -15   0 1531.25   61.09
   3 -15   0 1569.54   57.19
  -3 -15   0 1472.45   53.39
   3 -15   0 1526.75   62.79
   3 -15   0 1455.45   66.59
  -3 -15   0 1545.95   53.49
   3 -15   0 1633.24   70.09
  -3 -15   0 1493.05   60.69
   3 -15   0 1496.25   57.89
  -3  15   0 1545.95   62.19
   3  15   0 1498.55   49.40
  -3  15   0 1591.64   62.19
   3  15   0 1540.35   60.19
  -3  15   0 1602.14   65.09
  -3  15   0 1561.64   60.89
   3  15   0 1554.54   56.59
  -3  15   0 1657.43   68.39
   3  15   0 1541.35   59.39
   3  15   0 1609.64   59.19
   3  15   0 1472.85   63.89
  -3  15   0 1531.25   65.89
   4 -15   0  180.68   20.90
   4 -15   0  139.59   19.90
   4 -15   0  120.59   22.70
   4 -15   0  109.39   15.20
  -4 -15   0  141.89   18.40
   4 -15   0  136.69   23.50
   4 -15   0  110.39   15.50
  -4 -15   0  138.49   18.70
   4  15   0  144.29   18.30
   4  15   0  146.89   22.60
  -4  15   0   97.49   28.80
   4  15   0  148.29   17.80
  -4  15   0  134.79   18.20
   4  15   0  152.28   17.10
   4  15   0  137.59   17.80
  -4  15   0  131.89   22.60
   4  15   0  147.49   11.10
  -4  15   0  137.09   38.20
  -4  15   0  130.49   17.80
  -4  15   0  143.29   22.70
   5 -15   0   53.39   25.00
  -5 -15   0   32.40   15.70
   5 -15   0   84.69   19.40
   5 -15   0   59.29   15.60
   5 -15   0   46.10   18.00
   5  15   0   20.00   21.10
  -5  15   0   30.20   14.10
   5  15   0   27.70   14.60
  -5  15   0   38.90   20.90
   5  15   0   57.49   16.60
  -5  15   0   30.50   16.20
   5  15   0   32.10    9.40
   5  15   0   45.20   14.70
  -5  15   0   31.30   18.10
   5  15   0   62.89   15.00
   6 -15   0  101.59   24.90
   6 -15   0   86.19   28.70
  -6 -15   0  114.99   21.00
   6 -15   0   98.59   23.70
   6 -15   0   85.99   33.40
  -6 -15   0  141.09   23.60
   6 -15   0   85.99   34.50
   6 -15   0   89.29   21.40
   6  15   0   96.99   33.70
   6  15   0   76.09   23.00
  -6  15   0  102.19   17.10
   6  15   0  112.79   21.90
   6  15   0   87.49   16.00
  -6  15   0   77.69   17.70
  -6  15   0  101.29   27.80
  -6  15   0  131.59   34.20
   6  15   0   86.49   22.70
   7 -15   0  -28.50   31.50
   7 -15   0   -9.40   25.60
  -7 -15   0   11.70   22.00
   7 -15   0   36.60   28.00
   7 -15   0   23.00   44.40
   7 -15   0   -9.50   33.50
   7  15   0   24.70   22.90
   7  15   0  -39.80   26.10
  -7  15   0  -60.19   39.20
   7  15   0   69.59   24.80
   7  15   0   76.99   41.80
   7  15   0   -1.50   24.50
   7  15   0  -16.50   33.20
   0 -16   0  235.38   14.60
   0 -16   0  236.18   13.50
   0 -16   0  260.87   19.60
   0 -16   0  238.28   21.40
   0 -16   0  253.37   19.60
   0  16   0  236.58   18.60
   0  16   0  247.28   18.30
   0  16   0  242.08   14.30
   0  16   0  253.47   15.00
   0  16   0  252.57   20.60
  -1 -16   0   15.00   10.70
   1 -16   0   18.00    9.10
   1 -16   0   15.30    5.50
   1 -16   0    8.70   10.40
   1 -16   0    8.30    4.70
  -1 -16   0    9.70    5.80
   1 -16   0    2.00    9.10
  -1 -16   0    7.70    7.20
  -1 -16   0    8.70    2.50
  -1 -16   0    2.60    7.20
  -1  16   0   10.50    7.00
  -1  16   0   12.60    5.90
   1  16   0   12.10    5.50
   1  16   0   20.90    8.60
   1  16   0   16.20    7.00
  -1  16   0    5.80    6.50
   1  16   0    9.70    4.40
   1  16   0   13.40    8.90
  -1  16   0   14.70    6.60
  -1  16   0   -3.10    9.30
  -2 -16   0   50.99   11.40
   2 -16   0   46.80   15.00
   2 -16   0   58.79    9.20
   2 -16   0   51.59   13.80
   2 -16   0   45.40   10.70
  -2 -16   0   49.30    8.60
   2 -16   0   39.60    8.70
  -2 -16   0   43.00    8.80
  -2 -16   0   44.10   10.90
   2  16   0   52.29   10.50
   2  16   0   39.50    9.00
  -2  16   0   43.80    9.20
  -2  16   0   23.50   11.30
  -2  16   0   61.19   12.60
  -2  16   0   50.99    9.80
   2  16   0   45.70    7.70
  -2  16   0   71.19   12.80
  -2  16   0   64.89   13.00
   2  16   0   37.10   10.10
   3 -16   0   47.20   12.70
  -3 -16   0   42.60   12.10
   3 -16   0   49.30   15.10
  -3 -16   0   53.19    8.40
   3 -16   0   40.40   14.80
  -3 -16   0   50.39    8.40
   3 -16   0   50.49   10.90
   3 -16   0   37.70   10.50
  -3 -16   0   40.60   11.40
   3  16   0   42.60    9.40
   3  16   0   38.60   13.90
   3  16   0   43.60   12.00
  -3  16   0   48.60   14.80
  -3  16   0   60.99   12.30
   3  16   0   28.60   12.70
  -3  16   0   56.09   13.90
   3  16   0   56.39   10.70
  -3  16   0   35.60   12.90
   3  16   0   50.89    5.00
  -3  16   0   25.70   13.30
  -3  16   0   45.10   11.60
   4 -16   0   13.90   11.90
   4 -16   0   15.00   16.90
  -4 -16   0   10.10   11.50
   4 -16   0  -10.40   16.50
   4 -16   0    4.60    9.70
   4 -16   0    5.80    8.90
   4 -16   0    9.80   11.50
   4  16   0    7.60    4.90
   4  16   0    3.90    8.80
  -4  16   0    5.90   11.80
   4  16   0   -1.00    9.10
   4  16   0    2.90   10.50
   4  16   0   11.40   10.30
  -4  16   0   -1.80   14.50
  -4  16   0   -2.20   11.60
   4  16   0   -5.70   12.80
  -4  16   0    2.80   16.10
  -4  16   0  -16.90   15.20
  -4  16   0   16.80   15.90
   5 -16   0   32.90   22.70
   5 -16   0   20.20   23.20
   5 -16   0   43.50   18.70
  -5 -16   0   47.80   16.50
   5 -16   0   25.00   15.70
   5 -16   0   39.70   15.10
   5 -16   0   40.00   17.50
  -5 -16   0   33.90   14.80
  -5  16   0   52.29   21.40
   5  16   0   35.20   16.20
  -5  16   0   31.90   18.00
   5  16   0   39.30   15.20
   5  16   0   50.39   21.90
   5  16   0   51.09   16.40
  -5  16   0   17.30   18.10
  -5  16   0   19.70   19.80
   5  16   0   50.99   10.00
  -5  16   0    4.40   13.10
   5  16   0   42.40   14.70
   6 -16   0  142.19   33.70
   6 -16   0  176.88   28.10
   6 -16   0  191.18   32.70
   6 -16   0  117.49   36.80
  -6 -16   0  183.98   24.60
   6 -16   0  192.28   38.90
   6 -16   0  128.59   23.90
  -6  16   0  107.39   20.40
  -6  16   0  137.59   31.60
   6  16   0  165.18   18.30
   6  16   0  184.18   29.00
   6  16   0  183.18   24.50
   6  16   0  175.68   37.40
   6  16   0  131.29   26.30
   6  16   0  182.58   25.80
  -6  16   0  153.58   20.80
  -6  16   0  161.38   34.60
   7 -16   0   68.29   51.39
   7 -16   0   37.30   28.40
   7 -16   0  -34.30   44.10
  -7 -16   0   42.40   25.40
   7 -16   0   66.39   53.39
   7 -16   0   42.00   29.10
   7  16   0    9.60   19.30
   7  16   0   22.50   26.00
  -7  16   0   41.60   44.20
   7  16   0   37.90   29.40
   7  16   0   31.40   44.50
   7  16   0   44.70   26.20
   7  16   0   64.09   35.10
   0 -17   0    7.10    4.60
   0 -17   0    4.20    4.00
   0 -17   0    1.80    8.20
   0 -17   0    8.60    8.00
   0 -17   0   12.70    7.10
   0  17   0    1.50    6.30
   0  17   0   -6.50    4.60
   0  17   0    8.00    6.80
   0  17   0    0.00    7.10
   0  17   0   -0.10    4.40
  -1 -17   0   40.80   10.10
  -1 -17   0   48.70    4.70
   1 -17   0   39.60    7.70
  -1 -17   0   27.10    9.10
   1 -17   0   66.49   13.40
   1 -17   0   43.60    7.20
  -1 -17   0   47.60    9.10
  -1 -17   0   35.10   10.90
   1 -17   0   61.59   15.10
   1 -17   0   39.90   12.50
  -1  17   0   28.80    9.70
   1  17   0   25.60    9.40
   1  17   0   62.39   13.10
  -1  17   0   48.40   14.00
  -1  17   0   40.60    9.30
   1  17   0   43.90    7.50
   1  17   0   56.09   10.80
   1  17   0   43.00    6.80
  -1  17   0   35.70   10.20
  -1  17   0   43.40    8.10
   2 -17   0  594.74   27.70
   2 -17   0  567.84   32.50
  -2 -17   0  620.34   32.90
  -2 -17   0  566.14   27.30
   2 -17   0  638.24   37.50
   2 -17   0  631.94   28.50
   2 -17   0  572.44   37.80
  -2 -17   0  590.14   28.90
  -2 -17   0  576.94   33.40
   2  17   0  467.25   28.50
   2  17   0  588.74   26.50
   2  17   0  580.44   30.80
  -2  17   0  568.14   28.60
  -2  17   0  583.44   30.00
  -2  17   0  593.74   32.20
  -2  17   0  596.34   37.90
   2  17   0  588.94   31.70
  -2  17   0  606.94   34.10
  -2  17   0  587.44   32.60
   3 -17   0 2530.95   92.29
  -3 -17   0 2633.64   86.59
   3 -17   0 2584.94   90.09
  -3 -17   0 2643.94   93.99
  -3 -17   0 2537.25   93.89
   3 -17   0 2698.03  104.49
   3 -17   0 2513.75   95.79
  -3 -17   0 2507.95   85.89
   3  17   0 2581.14   93.19
  -3  17   0 2531.55   99.19
  -3  17   0 2725.23   99.19
   3  17   0 2493.05   78.79
  -3  17   0 2675.93  102.49
   3  17   0 2639.14   91.99
  -3  17   0 2568.54   94.59
   3  17   0 2642.54   88.39
  -3  17   0 2754.92   95.69
   3  17   0 2681.43   98.39
   3  17   0 2104.39   98.29
  -3  17   0 2592.44   93.79
   4 -17   0   52.29   12.20
   4 -17   0   19.40   19.80
   4 -17   0   40.20   14.10
   4 -17   0   51.79   11.80
   4 -17   0   21.50   14.20
  -4 -17   0   55.89   14.20
  -4 -17   0   56.29   14.50
   4 -17   0   63.89   19.50
  -4  17   0   56.39   14.80
  -4  17   0   28.80   16.40
   4  17   0   52.49    6.80
  -4  17   0   48.80   15.00
   4  17   0   37.80   10.90
   4  17   0   70.49   15.10
  -4  17   0   40.20   16.10
   4  17   0   56.39   18.40
  -4  17   0   49.00   17.80
   4  17   0   63.89   14.80
  -4  17   0   43.50   19.40
   4  17   0   61.59   13.70
  -5 -17   0   -7.90   15.20
   5 -17   0  -15.70   15.30
   5 -17   0   -5.30   13.10
   5 -17   0  -24.70   22.00
  -5 -17   0   10.00   15.00
   5 -17   0   -2.70   23.50
   5 -17   0    0.70   17.90
   5 -17   0   -9.70   12.50
   5  17   0   16.20   13.90
   5  17   0  -15.60   13.30
  -5  17   0   -9.80   19.40
  -5  17   0   -7.30   13.60
   5  17   0   -0.50   12.40
   5  17   0    1.30    7.30
   5  17   0  -27.50   19.40
   5  17   0    7.90   15.30
  -5  17   0   31.00   20.10
  -5  17   0  -17.20   21.20
  -5  17   0  -36.40   17.40
   6 -17   0    0.10   33.40
   6 -17   0   55.09   23.10
  -6 -17   0   60.69   20.10
   6 -17   0   24.10   33.90
   6 -17   0   33.80   19.60
   6 -17   0   55.69   27.60
  -6 -17   0   11.60   20.50
   6 -17   0   29.70   22.30
  -6  17   0   50.09   30.00
   6  17   0   51.19   20.30
  -6  17   0   -0.30   19.00
   6  17   0  127.89   35.40
  -6  17   0   57.59   28.50
   6  17   0   38.80   13.60
   6  17   0   34.50   23.50
   6  17   0   60.49   20.80
  -6  17   0   36.70   17.80
  -6  17   0   58.39   29.90
   6  17   0   89.29   23.70
   7 -17   0   15.70   28.60
   7 -17   0   70.09   52.39
   7 -17   0  -29.40   29.40
  -7 -17   0   -5.10   29.90
   7  17   0    4.10   34.20
   7  17   0  -54.89   27.70
  -7  17   0   36.60   45.30
   7  17   0   39.90   25.90
   7  17   0   57.29   49.20
   7  17   0   22.50   19.60
   7  17   0  -33.90   24.20
   0 -18   0   43.00   11.20
   0 -18   0   40.80    7.80
   0 -18   0   42.40    6.90
   0 -18   0   48.80   13.80
   0  18   0   52.49    8.00
   0  18   0   46.30    8.40
   0  18   0   52.79   11.80
   0  18   0   57.39   12.50
   0  18   0   54.69   11.50
   1 -18   0  569.34   32.90
  -1 -18   0  557.94   33.60
  -1 -18   0  535.25   19.70
   1 -18   0  546.25   25.10
  -1 -18   0  540.35   26.80
   1 -18   0  490.45   34.10
   1 -18   0  547.75   27.70
  -1 -18   0  530.35   29.40
   1 -18   0  572.14   34.70
  -1  18   0  564.04   30.80
  -1  18   0  495.95   27.60
   1  18   0  551.14   29.20
  -1  18   0  495.85   34.70
   1  18   0  520.95   26.00
  -1  18   0  505.75   30.40
   1  18   0  524.35   30.90
   1  18   0  542.35   24.00
  -1  18   0  508.45   27.00
   2 -18   0   97.99   12.40
  -2 -18   0  104.09   17.70
   2 -18   0  100.79   12.00
   2 -18   0   97.09   15.60
  -2 -18   0   88.49   12.80
   2 -18   0  101.99   17.90
   2 -18   0   94.49   18.90
  -2 -18   0  115.89   13.70
  -2 -18   0  105.59   16.00
   2  18   0  109.89   15.60
  -2  18   0   79.19   11.90
   2  18   0   70.49   12.40
  -2  18   0   89.49   14.30
   2  18   0   88.09    9.90
  -2  18   0   76.19   12.60
   2  18   0  100.29   11.40
  -2  18   0   70.69   19.40
  -2  18   0   86.29   14.90
  -2  18   0  118.49   16.70
   2  18   0   87.39   14.70
   3 -18   0  838.32   39.70
  -3 -18   0  818.92   41.70
  -3 -18   0  788.12   34.20
  -3 -18   0  775.52   40.80
   3 -18   0  824.92   36.90
   3 -18   0  638.94   45.30
  -3 -18   0  857.01   35.50
   3 -18   0  777.12   43.20
   3 -18   0  878.51   51.79
   3  18   0  868.71   39.80
   3  18   0  847.92   44.90
   3  18   0  823.42   40.50
  -3  18   0  848.32   45.30
  -3  18   0  821.72   45.80
  -3  18   0  848.22   42.00
  -3  18   0  821.32   41.00
   3  18   0  783.62   35.10
  -3  18   0  814.52   49.10
  -3  18   0  823.22   41.50
  -4 -18   0  351.36   32.70
   4 -18   0  353.66   25.50
   4 -18   0  340.67   30.90
   4 -18   0  265.57   32.40
   4 -18   0  303.07   37.40
   4 -18   0  398.36   39.90
  -4 -18   0  324.37   29.00
  -4  18   0  379.66   30.30
  -4  18   0  318.17   37.30
   4  18   0  329.47   23.90
   4  18   0  333.47   26.10
  -4  18   0  380.36   32.60
   4  18   0  343.67   15.20
   4  18   0  397.76   28.40
  -4  18   0  381.56   35.00
  -4  18   0  358.76   43.70
  -4  18   0  333.07   29.00
   5 -18   0  212.78   34.30
  -5 -18   0  233.58   26.60
   5 -18   0  199.88   28.00
   5 -18   0  231.88   38.20
   5 -18   0  218.28   30.50
   5 -18   0  219.38   25.90
  -5 -18   0  220.08   28.60
   5 -18   0  240.48   27.90
   5  18   0  204.98   25.20
   5  18   0  221.58   26.00
   5  18   0  228.78   25.00
  -5  18   0  224.38   27.80
   5  18   0  221.08   27.10
  -5  18   0  209.38   32.00
  -5  18   0  229.18   31.80
   5  18   0  204.68   32.70
  -5  18   0  202.88   33.10
   5  18   0  206.18   15.40
  -5  18   0  200.68   29.80
   6 -18   0   75.89   28.40
   6 -18   0   87.29   37.60
   6 -18   0   51.79   23.30
   6 -18   0   72.59   26.30
  -6 -18   0   44.10   22.10
   6 -18   0   62.29   23.10
   6 -18   0   93.89   37.40
   6  18   0   79.69   33.80
   6  18   0  107.39   23.20
  -6  18   0   81.39   20.10
  -6  18   0   17.10   32.50
   6  18   0  102.59   26.90
   6  18   0  124.49   34.70
  -6  18   0  105.39   32.70
   6  18   0   61.69   24.30
  -6  18   0   68.19   32.20
   6  18   0   81.79   14.30
   0 -19   0    4.10    5.00
   0 -19   0    5.90    9.30
   0 -19   0   19.00   11.20
   0 -19   0    1.70    4.60
   0  19   0    6.00    9.30
   0  19   0   -3.30    7.20
   0  19   0    0.40    6.90
   0  19   0   -0.80    5.30
   0  19   0    3.60    5.50
  -1 -19   0    6.40    8.70
   1 -19   0    3.00    6.00
  -1 -19   0    0.60    8.40
   1 -19   0   14.20   12.90
   1 -19   0   13.10    8.60
  -1 -19   0   -0.30    8.70
  -1 -19   0    4.60    6.70
  -1 -19   0    5.20    3.20
   1 -19   0    4.40   10.70
   1 -19   0   24.70   11.70
  -1  19   0    7.40   12.00
  -1  19   0   -1.00    7.50
   1  19   0   14.50    9.80
   1  19   0    4.90   10.30
   1  19   0   -2.80    7.30
   1  19   0   10.80    8.10
  -1  19   0   16.90    9.90
   1  19   0   -0.80    5.60
  -1  19   0    9.40    7.50
  -1  19   0   10.90    7.30
  -2 -19   0  116.59   16.50
  -2 -19   0  115.49   14.30
  -2 -19   0  131.29   22.20
   2 -19   0  166.08   14.80
  -2 -19   0  147.99   17.20
   2 -19   0  145.29   21.70
   2 -19   0  181.78   23.80
   2 -19   0  141.19   22.40
   2 -19   0  144.99   14.50
  -2  19   0  162.48   16.70
  -2  19   0  135.69   18.10
  -2  19   0  151.38   16.80
  -2  19   0  154.78   18.50
  -2  19   0  125.09   23.40
   2  19   0  109.49   15.80
   2  19   0  143.69   13.20
   2  19   0  104.09   15.50
   2  19   0  138.49   12.10
  -2  19   0  138.89   19.50
   2  19   0  162.28   19.50
  -3 -19   0  159.68   16.70
   3 -19   0  168.58   18.90
   3 -19   0  162.78   27.20
   3 -19   0  134.69   23.00
  -3 -19   0  147.09   19.90
   3 -19   0  143.69   21.80
  -3 -19   0  168.38   15.40
  -3 -19   0  133.19   19.50
   3 -19   0  155.18   16.10
   3  19   0  163.78   19.70
   3  19   0  171.98   22.20
  -3  19   0  138.89   20.10
   3  19   0  144.89   15.30
  -3  19   0  176.18   21.30
  -3  19   0  142.09   21.60
  -3  19   0  122.29   21.60
  -3  19   0  127.29   20.00
  -3  19   0  146.49   20.50
   3  19   0  117.49   17.00
   3  19   0  130.89   17.60
   4 -19   0   30.70   21.70
   4 -19   0   61.29   19.80
  -4 -19   0   47.10   15.40
  -4 -19   0   52.49   15.40
   4 -19   0   70.09   23.50
   4 -19   0   36.30   11.90
   4  19   0   61.69   15.10
  -4  19   0   74.89   21.40
   4  19   0   48.40    5.50
  -4  19   0   56.59   23.00
   4  19   0   35.60   15.20
   4  19   0   47.70   18.90
  -4  19   0   52.99   15.20
  -4  19   0   29.00   14.40
  -4  19   0   54.09   20.00
  -4  19   0   50.29   19.90
   4  19   0   36.50   11.20
   5 -19   0   74.19   21.80
   5 -19   0   37.40   16.30
  -5 -19   0   89.29   20.50
   5 -19   0   62.99   28.50
   5 -19   0    3.40   14.00
   5 -19   0   22.20   19.10
  -5 -19   0   52.19   18.40
   5 -19   0   12.20   26.60
   5  19   0   18.40   14.80
  -5  19   0   54.29   23.30
   5  19   0   30.30   18.50
  -5  19   0   31.70   16.40
  -5  19   0   54.29   23.80
   5  19   0   37.50    8.20
   5  19   0   59.99   25.80
  -5  19   0   13.60   25.40
   5  19   0   52.89   16.00
  -5  19   0   42.40   22.90
   5  19   0   68.29   18.20
   6 -19   0  365.26   44.60
   6 -19   0  249.78   48.50
   6 -19   0  323.17   34.50
   6 -19   0  367.36   53.49
   6 -19   0  302.27   32.60
   6 -19   0  256.27   37.50
  -6 -19   0  330.17   33.50
  -6  19   0  374.76   46.80
  -6  19   0  202.48   27.50
   6  19   0  343.17   35.50
   6  19   0  282.37   22.70
   6  19   0  291.57   37.50
   6  19   0  252.87   46.80
   6  19   0  324.37   35.10
  -6  19   0  286.97   39.90
   0 -20   0  612.54   38.40
   0 -20   0  627.74   28.80
   0 -20   0  586.54   26.40
   0 -20   0  588.54   34.60
   0  20   0  630.14   29.20
   0  20   0  639.54   28.40
   0  20   0  646.14   33.80
   0  20   0  618.64   35.70
   0  20   0  587.44   33.80
   1 -20   0 1421.76   60.29
  -1 -20   0 1455.85   57.79
   1 -20   0 1363.46   63.89
  -1 -20   0 1344.57   60.89
   1 -20   0 1433.86   61.09
  -1 -20   0 1208.18   57.19
   1 -20   0 1359.56   53.09
   1 -20   0 1358.06   55.49
   1  20   0 1402.26   57.69
  -1  20   0 1488.55   57.99
  -1  20   0 1091.79   51.99
  -1  20   0 1451.65   59.99
  -1  20   0 1330.47   61.89
   1  20   0 1385.56   56.09
   1  20   0 1274.77   51.29
   1  20   0 1342.07   53.99
   1  20   0 1272.17   58.19
  -2 -20   0  -15.00   13.50
   2 -20   0    6.40   13.10
  -2 -20   0   -1.40    7.30
   2 -20   0   -1.60   14.50
  -2 -20   0    3.20    8.90
   2 -20   0    0.80    6.50
  -2 -20   0    8.90    9.90
   2 -20   0    6.20   13.30
   2 -20   0    0.20    6.60
   2  20   0    1.70    9.80
  -2  20   0   11.30    9.30
  -2  20   0    9.50   10.50
   2  20   0    7.20    6.10
  -2  20   0   -3.50   17.30
   2  20   0    2.90    9.20
   2  20   0    6.20    5.60
   2  20   0  -14.90    9.20
  -2  20   0   -1.10   10.00
  -2  20   0    5.10    8.50
  -2  20   0    2.30   10.50
  -3 -20   0  397.66   23.10
  -3 -20   0  378.46   23.90
  -3 -20   0  357.06   31.10
   3 -20   0  369.76   26.00
   3 -20   0  365.56   30.40
   3 -20   0  377.36   38.70
   3 -20   0  370.26   36.60
   3 -20   0  373.56   24.00
  -3  20   0  390.16   33.80
   3  20   0  385.46   28.30
  -3  20   0  327.37   29.80
  -3  20   0  356.16   28.60
   3  20   0  381.66   27.50
  -3  20   0  380.86   40.70
  -3  20   0  336.37   28.50
  -3  20   0  346.17   28.50
   3  20   0  361.46   27.70
   3  20   0  361.36   22.30
   4 -20   0  883.61   58.59
   4 -20   0  810.02   48.60
  -4 -20   0  767.22   44.50
   4 -20   0  590.34   51.99
   4 -20   0  808.02   44.30
  -4 -20   0  811.32   45.70
   4  20   0  837.62   50.79
  -4  20   0  773.92   50.19
  -4  20   0  804.62   45.30
  -4  20   0  797.12   55.99
  -4  20   0  901.31   55.39
  -4  20   0  770.62   44.90
   4  20   0  815.52   38.40
  -4  20   0  757.32   53.19
   4  20   0  793.72   43.10
   4  20   0  802.72   44.70
   5 -20   0  308.07   44.30
   5 -20   0  304.27   44.40
  -5 -20   0  265.77   33.80
   5 -20   0  282.37   36.80
   5 -20   0  295.17   29.90
  -5 -20   0  300.57   31.60
   5 -20   0  309.87   38.60
  -5  20   0  335.87   42.00
   5  20   0  299.37   34.60
  -5  20   0  296.67   32.80
  -5  20   0  303.77   36.30
   5  20   0  290.27   35.60
  -5  20   0  324.87   44.10
   5  20   0  292.47   40.50
   5  20   0  275.37   15.30
   5  20   0  256.97   29.30
   6 -20   0  239.88   30.90
  -6 -20   0  213.48   33.80
   6 -20   0  104.99   30.60
   6 -20   0  194.28   28.20
   6 -20   0  215.18   45.70
   6 -20   0  237.38   51.09
   6 -20   0  192.18   37.00
   6  20   0  213.28   45.60
  -6  20   0  124.49   25.70
   6  20   0  175.38   26.60
   6  20   0  158.88   19.20
   6  20   0  179.98   28.80
  -6  20   0   69.39   44.10
  -6  20   0  187.38   39.40
   6  20   0  157.68   30.90
  -6  20   0  212.18   39.50
   0 -21   0   13.80   11.30
   0 -21   0   12.80   10.00
   0 -21   0    6.50   11.40
   0 -21   0    1.00    6.30
   0 -21   0    9.70    6.80
   0 -21   0   15.30    6.40
   0  21   0    8.40    6.00
   0  21   0    2.80    8.20
   0  21   0   -6.00   10.70
   0  21   0    8.40   10.10
   0  21   0    7.00    6.10
  -1 -21   0  124.59   20.60
   1 -21   0  113.29   15.50
   1 -21   0  116.69   21.70
   1 -21   0  102.09   17.90
  -1 -21   0  134.09   18.60
   1 -21   0  118.39   18.30
  -1 -21   0  131.59   19.50
   1 -21   0   76.79   13.40
  -1 -21   0   81.19   12.40
   1  21   0  111.09   17.80
  -1  21   0   96.89   14.50
  -1  21   0  102.59   20.70
   1  21   0  123.69   17.10
   1  21   0  121.89   14.60
  -1  21   0  122.59   18.00
   1  21   0   91.09   12.60
  -1  21   0  104.59   14.40
   1  21   0  110.89   15.50
  -1  21   0  115.89   17.70
   2 -21   0  338.07   34.40
   2 -21   0  341.27   31.50
  -2 -21   0  347.27   23.40
  -2 -21   0  343.97   28.00
  -2 -21   0  371.36   25.70
  -2 -21   0  315.27   30.80
   2 -21   0  275.47   33.70
   2 -21   0  332.27   21.40
   2 -21   0  358.06   22.80
   2  21   0  358.36   28.10
  -2  21   0  382.46   28.50
   2  21   0  343.67   19.20
   2  21   0  347.77   21.40
  -2  21   0  319.17   37.10
  -2  21   0  355.96   24.70
  -2  21   0  373.86   27.30
  -2  21   0  346.27   30.10
   2  21   0  369.86   30.90
   2  21   0  279.87   24.70
  -2  21   0  365.76   25.70
   3 -21   0  473.35   28.90
   3 -21   0  415.76   33.70
  -3 -21   0  460.35   26.20
   3 -21   0  507.35   41.90
  -3 -21   0  468.85   40.50
  -3 -21   0  468.75   27.00
   3 -21   0  492.45   28.00
  -3  21   0  470.35   38.00
  -3  21   0  422.66   34.10
   3  21   0  464.55   31.50
  -3  21   0  502.25   33.40
  -3  21   0  445.26   32.00
  -3  21   0  397.06   43.80
   3  21   0  455.15   32.80
   3  21   0  473.45   26.00
  -3  21   0  423.26   31.50
   3  21   0  443.76   30.70
  -4 -21   0  213.88   25.90
  -4 -21   0  221.18   27.60
   4 -21   0  168.48   25.90
   4 -21   0  249.58   27.10
   4 -21   0  227.88   23.70
   4 -21   0  243.58   38.00
   4 -21   0  169.38   31.80
  -4  21   0  267.27   32.80
  -4  21   0  247.18   29.90
  -4  21   0  181.18   29.80
   4  21   0  233.78   30.90
  -4  21   0  231.98   35.70
  -4  21   0  186.28   26.40
   4  21   0  218.78   26.30
  -4  21   0  239.08   27.70
   4  21   0  220.58   25.90
   4  21   0  194.28   21.20
   4  21   0  154.48   22.20
   5 -21   0  157.18   28.00
   5 -21   0  119.69   25.80
  -5 -21   0  138.99   26.20
  -5 -21   0  121.99   23.40
   5 -21   0  156.18   36.60
   5 -21   0  154.58   36.00
   5 -21   0   87.69   19.90
  -5  21   0  134.89   28.30
  -5  21   0  141.39   42.30
  -5  21   0  130.79   24.70
   5  21   0  138.39   22.70
   5  21   0  183.48   22.90
   5  21   0  107.59   32.70
  -5  21   0  115.39   28.70
   5  21   0  177.18   26.80
   5  21   0  120.69   24.70
   5  21   0  137.09    9.10
   6 -21   0  147.49   26.40
   6 -21   0   78.29   29.20
   6 -21   0   15.60   41.20
  -6 -21   0  136.29   34.30
   6 -21   0   64.89   31.30
   6 -21   0  106.79   45.10
  -6  21   0  101.49   35.20
   6  21   0  107.99   14.10
  -6  21   0   25.20   26.20
  -6  21   0  106.89   25.50
   6  21   0  126.49   32.40
   6  21   0  133.59   26.80
   6  21   0  134.49   30.30
  -6  21   0   -5.10   44.80
   6  21   0  127.29   40.70
   6  21   0  122.09   24.10
   6  21   0  112.09   12.50
  -6  21   0   44.50   35.80
   0 -22   0  270.57   17.50
   0 -22   0  271.07   16.90
   0 -22   0  267.57   23.70
   0 -22   0  296.07   20.00
   0 -22   0  334.97   29.10
   0 -22   0  256.57   25.50
   0  22   0  270.97   24.20
   0  22   0  269.27   19.00
   0  22   0  254.37   24.60
   0  22   0  265.97   18.20
   0  22   0  260.37   23.30
  -1 -22   0  349.17   26.30
   1 -22   0  303.67   32.70
  -1 -22   0  299.37   26.00
   1 -22   0  325.17   28.40
   1 -22   0  283.47   20.90
  -1 -22   0  246.98   20.70
  -1 -22   0  244.48   13.40
  -1 -22   0  319.77   29.90
   1 -22   0  332.37   21.60
   1 -22   0  298.77   28.60
   1  22   0  287.67   20.30
   1  22   0  288.87   24.80
  -1  22   0  275.87   22.90
  -1  22   0  287.37   22.10
  -1  22   0  334.87   25.90
   1  22   0  298.77   24.70
   1  22   0  334.67   21.70
   1  22   0  292.37   26.50
  -1  22   0  298.77   29.00
  -1  22   0  309.37   26.10
   2 -22   0  372.76   37.80
  -2 -22   0  438.66   27.30
   2 -22   0  453.65   25.30
  -2 -22   0  446.56   28.80
   2 -22   0  433.06   25.70
  -2 -22   0  463.45   32.90
   2 -22   0  420.86   36.00
  -2 -22   0  443.96   34.90
   2 -22   0  405.76   39.30
   2  22   0  383.06   28.90
  -2  22   0  359.06   32.80
   2  22   0  416.26   24.20
  -2  22   0  375.36   30.40
   2  22   0  403.66   31.20
   2  22   0  405.96   34.30
  -2  22   0  398.56   36.40
  -2  22   0  417.46   29.10
   2  22   0  418.16   22.50
  -2  22   0  448.46   28.40
  -2  22   0  449.36   31.20
   3 -22   0   50.09   21.20
   3 -22   0   37.50   17.90
  -3 -22   0   52.69   21.90
  -3 -22   0   46.00   11.80
  -3 -22   0   49.99   12.00
   3 -22   0   42.60   11.20
   3 -22   0   27.10   10.80
   3 -22   0   76.49   24.60
   3  22   0    8.00   12.00
   3  22   0   34.10   13.90
  -3  22   0   20.80   13.50
  -3  22   0   28.70   14.30
   3  22   0   27.10   14.00
  -3  22   0   12.20   12.00
   3  22   0   23.60    9.60
  -3  22   0   37.10   17.80
  -3  22   0   59.69   25.40
   4 -22   0  382.96   31.60
  -4 -22   0  377.56   39.80
   4 -22   0  408.16   49.30
   4 -22   0  321.27   27.20
   4 -22   0  280.47   38.10
   4 -22   0  320.67   37.30
  -4 -22   0  412.96   34.80
  -4  22   0  309.27   42.60
  -4  22   0  379.36   34.70
   4  22   0  353.16   26.20
   4  22   0  323.87   32.80
  -4  22   0  370.36   41.90
   4  22   0  308.97   36.30
  -4  22   0  391.16   39.70
   4  22   0  356.66   32.40
   4  22   0  285.87   30.70
  -4  22   0  380.66   42.80
   5 -22   0   22.80   20.70
   5 -22   0    2.30   31.20
   5 -22   0   77.29   20.10
  -5 -22   0  111.29   28.80
  -5 -22   0   28.60   21.00
   5 -22   0   76.39   33.60
   5 -22   0   56.89   26.10
  -5  22   0   -7.80   24.80
  -5  22   0  -33.10   35.70
   5  22   0   78.69   20.60
   5  22   0   60.59   22.50
   5  22   0   54.79   22.50
   5  22   0   71.89   18.20
  -5  22   0   58.29   26.70
  -5  22   0   75.19   25.30
   5  22   0  129.29   31.80
  -5  22   0   63.59   21.20
   6 -22   0  282.07   33.00
   6 -22   0  253.77   54.29
  -6 -22   0  240.68   36.70
   6 -22   0  290.67   54.89
   6 -22   0  319.87   43.30
   6 -22   0  202.48   36.20
   6  22   0  206.98   28.50
  -6  22   0  231.58   32.50
   6  22   0  230.98   36.90
   6  22   0  282.47   36.90
   6  22   0  249.38   32.80
  -6  22   0  244.58   45.40
   6  22   0  209.78   46.30
  -6  22   0  228.68   42.40
   0 -23   0    0.60    6.90
   0 -23   0  -15.60   13.80
   0 -23   0   -3.60    5.90
   0 -23   0    2.70   12.10
   0 -23   0   -7.90    6.50
   0 -23   0   13.00   12.70
   0  23   0    4.00    7.70
   0  23   0    3.10    9.50
   0  23   0   -8.60   10.50
   0  23   0   11.40   12.30
   0  23   0    8.60    6.90
  -1 -23   0   -6.20   12.80
   1 -23   0   -8.00   11.90
  -1 -23   0    1.30   12.00
  -1 -23   0   -7.90   11.40
  -1 -23   0    5.90    4.30
  -1 -23   0    6.40    8.80
   1 -23   0   -4.50    7.30
   1 -23   0    4.10    7.60
   1 -23   0   -0.20   13.90
   1 -23   0   31.50   15.60
   1  23   0    2.50    7.30
  -1  23   0   -2.70   10.90
  -1  23   0   -7.70    9.80
   1  23   0   11.50   11.50
  -1  23   0    1.10    9.00
   1  23   0   -7.00    9.80
   1  23   0   -0.60    6.90
  -1  23   0   11.30   14.10
  -1  23   0    4.80    8.60
   1  23   0   23.20   12.40
   2 -23   0  457.95   39.40
   2 -23   0  443.16   37.70
  -2 -23   0  391.46   32.20
   2 -23   0  434.36   26.90
   2 -23   0  417.46   25.10
  -2 -23   0  423.96   29.90
  -2 -23   0  449.26   35.50
   2 -23   0  401.86   39.60
  -2 -23   0  465.85   28.40
  -2  23   0  424.36   32.00
   2  23   0  386.96   24.60
   2  23   0  439.96   33.70
   2  23   0  410.66   32.40
  -2  23   0  435.66   32.00
   2  23   0  425.56   23.00
  -2  23   0  362.26   33.80
  -2  23   0  430.96   30.30
  -2  23   0  433.96   28.60
  -2  23   0  461.25   38.60
   2  23   0  435.66   30.70
  -3 -23   0  302.27   35.30
   3 -23   0  300.47   38.90
  -3 -23   0  291.67   24.40
   3 -23   0  265.07   33.00
   3 -23   0  296.27   24.30
  -3 -23   0  248.48   22.90
   3  23   0  221.78   26.20
  -3  23   0  270.57   33.20
   3  23   0  215.68   31.40
  -3  23   0  293.47   37.60
  -3  23   0  316.77   43.10
   3  23   0  293.27   20.60
  -3  23   0  308.87   29.00
  -3  23   0  289.87   29.60
   3  23   0  279.07   30.00
  -3  23   0  242.38   28.30
   3  23   0  258.07   20.70
   4 -23   0  722.83   42.50
   4 -23   0  715.83   48.70
   4 -23   0  655.63   57.79
  -4 -23   0  687.43   53.99
   4 -23   0  804.02   60.49
   4 -23   0  700.63   39.40
  -4 -23   0  634.04   44.60
   4  23   0  714.93   45.10
  -4  23   0  705.63   55.09
  -4  23   0  828.12   47.30
  -4  23   0  633.64   46.80
   4  23   0  796.62   45.60
   4  23   0  674.53   43.50
   4  23   0  706.13   50.79
  -4  23   0  717.93   46.10
   4  23   0  680.23   37.70
  -4  23   0  770.12   52.59
  -4  23   0  585.04   64.59
  -5 -23   0   94.59   32.60
   5 -23   0  108.69   29.50
   5 -23   0  133.29   21.20
   5 -23   0  154.28   27.60
   5 -23   0   54.59   35.80
   5 -23   0  111.79   38.00
   5  23   0  132.79   24.20
  -5  23   0  186.98   43.50
  -5  23   0  181.68   33.70
  -5  23   0  119.99   29.60
   5  23   0  144.99   33.80
   5  23   0  116.89   20.30
  -5  23   0   95.39   30.60
   5  23   0  108.79   27.60
  -5  23   0  140.19   26.40
   6 -23   0  100.99   51.29
   6 -23   0   95.49   37.80
   6 -23   0  -24.20   29.40
   6 -23   0   95.69   47.40
   6 -23   0   95.69   26.70
  -6 -23   0   28.10   29.00
  -6 -23   0   51.29   29.40
  -6  23   0   76.39   38.40
   6  23   0   42.60   28.50
   6  23   0   73.49   23.90
  -6  23   0  -53.39   31.00
   6  23   0   40.90   31.80
   6  23   0  121.59   45.40
  -6  23   0  -53.59   46.80
   6  23   0   75.39   27.90
   0 -24   0   40.90   10.70
   0 -24   0   31.00   13.20
   0 -24   0   44.00   17.00
   0 -24   0   50.39    9.80
   0 -24   0   48.20    9.00
   0 -24   0   42.70   15.20
   0  24   0   49.99   11.10
   0  24   0   63.09   15.60
   0  24   0   46.40   10.20
   0  24   0   84.09   15.90
   0  24   0   27.90   16.10
   1 -24   0   49.70   16.90
   1 -24   0   35.80   10.00
  -1 -24   0   59.69   17.80
   1 -24   0   49.40   19.70
  -1 -24   0   28.10   13.80
  -1 -24   0   42.60    6.10
  -1 -24   0   29.70   11.10
   1 -24   0   30.70   16.30
  -1 -24   0   42.60   13.20
   1 -24   0   38.50    9.30
  -1  24   0   42.00   12.00
   1  24   0   54.19   10.60
  -1  24   0   59.19   18.60
  -1  24   0   45.40   12.10
   1  24   0   66.19   15.40
   1  24   0   54.69   14.40
  -1  24   0   34.20   13.60
   1  24   0   33.10   13.60
   1  24   0   38.50   10.30
  -1  24   0   57.49   14.50
   2 -24   0  552.54   32.40
  -2 -24   0  562.14   35.20
  -2 -24   0  607.24   33.50
   2 -24   0  545.65   40.60
   2 -24   0  569.04   44.60
   2 -24   0  580.64   29.80
  -2 -24   0  526.55   37.70
  -2  24   0  578.54   35.30
  -2  24   0  536.85   32.50
   2  24   0  567.94   35.40
  -2  24   0  514.65   39.50
  -2  24   0  529.15   37.00
   2  24   0  399.56   34.20
  -2  24   0  530.25   36.00
   2  24   0  513.15   29.60
   2  24   0  475.35   36.00
   2  24   0  538.55   27.30
  -2  24   0  532.45   43.20
   3 -24   0  179.48   20.90
   3 -24   0  126.09   29.50
  -3 -24   0  178.48   21.30
   3 -24   0  151.48   30.50
   3 -24   0  132.79   21.30
   3 -24   0  237.98   35.90
  -3 -24   0  183.78   27.30
  -3 -24   0  172.38   19.90
  -3  24   0  209.98   44.00
   3  24   0   96.59   19.00
  -3  24   0  183.18   24.60
   3  24   0  176.08   18.00
   3  24   0  137.39   23.70
   3  24   0  174.28   19.00
  -3  24   0  182.38   24.90
  -3  24   0  146.99   27.00
  -3  24   0  162.28   32.80
   3  24   0  158.98   23.40
  -4 -24   0  -27.30   21.30
   4 -24   0   28.90   30.30
   4 -24   0  -16.00   15.00
  -4 -24   0   13.20   18.70
   4 -24   0   13.20   13.10
   4 -24   0   -4.70   22.50
   4 -24   0   33.10   28.70
  -4  24   0  -12.30   18.30
   4  24   0   16.30   17.80
  -4  24   0   -5.70   24.10
   4  24   0  -29.20   16.10
   4  24   0   58.39   23.60
  -4  24   0   -5.50   33.10
   4  24   0    9.60   12.80
  -4  24   0   29.40   19.10
   4  24   0   17.00   15.70
  -4  24   0   45.30   23.70
   5 -24   0   23.40   36.80
   5 -24   0    1.70   36.60
   5 -24   0    7.10   22.70
   5 -24   0   49.90   29.30
   5 -24   0  -16.10   17.00
  -5 -24   0   -4.40   22.80
  -5 -24   0   -9.50   25.10
   5  24   0    0.10   21.80
   5  24   0  -13.30   19.30
   5  24   0    7.30   16.40
  -5  24   0   -0.60   38.10
  -5  24   0   24.20   30.70
  -5  24   0    3.10   22.40
  -5  24   0  -30.20   27.90
   5  24   0   83.39   25.60
  -5  24   0  -20.00   21.90
   5  24   0   23.70   30.30
  -5  24   0   27.80   29.10
   6 -24   0   98.09   39.50
  -6 -24   0   55.69   31.30
   6 -24   0  138.09   35.10
   6 -24   0  108.39   27.50
   6 -24   0  146.39   52.89
   6 -24   0  144.29   52.69
  -6 -24   0    9.40   29.80
  -6  24   0  -23.00   55.49
   6  24   0   32.80   40.00
   6  24   0  133.49   27.30
   6  24   0  110.09   30.90
   6  24   0   96.59   36.80
  -6  24   0  124.29   44.40
  -6  24   0   86.89   30.00
   6  24   0  105.49   32.70
   0 -25   0   -0.20    7.60
   0 -25   0    1.20   14.40
   0 -25   0    6.30    7.50
   0 -25   0    8.30   17.20
   0 -25   0   -0.10    8.60
   0 -25   0   -2.00   13.10
   0  25   0   -7.10   12.60
   0  25   0   -4.40    8.30
   0  25   0    5.80   11.70
   0  25   0   21.50   10.90
   0  25   0   -3.30    7.20
   1 -25   0  497.15   39.90
  -1 -25   0  545.05   31.50
   1 -25   0  502.95   27.40
   1 -25   0  532.15   30.00
  -1 -25   0  545.65   37.60
  -1 -25   0  519.25   36.40
   1 -25   0  569.34   45.00
  -1 -25   0  504.25   21.30
   1 -25   0  543.55   39.50
  -1 -25   0  596.84   41.50
   1  25   0  519.05   34.70
  -1  25   0  500.15   39.70
  -1  25   0  545.75   32.90
  -1  25   0  558.54   33.70
   1  25   0  521.25   34.70
   1  25   0  515.05   28.80
   1  25   0  525.95   37.20
   1  25   0  532.45   27.70
  -1  25   0  558.04   35.80
  -1  25   0  586.14   37.60
  -2 -25   0   56.79   14.30
  -2 -25   0   33.80   15.20
   2 -25   0   22.90   16.60
  -2 -25   0    0.20   15.60
  -2 -25   0   30.70   15.90
   2 -25   0   20.10   14.20
   2 -25   0   47.30   12.00
   2 -25   0   45.70   23.80
   2 -25   0   34.60   20.00
  -2  25   0   56.89   21.30
   2  25   0   26.30   13.70
  -2  25   0   31.80   16.40
  -2  25   0   27.60   13.60
  -2  25   0   25.90   14.10
   2  25   0   46.50   12.00
  -2  25   0   26.60   15.40
   2  25   0    8.10   14.50
   2  25   0   31.40    9.20
   2  25   0   65.19   16.40
  -2  25   0   29.60   15.00
   3 -25   0   36.70   12.80
   3 -25   0   36.80   24.70
  -3 -25   0   40.30   13.60
   3 -25   0   28.50   13.10
   3 -25   0   85.89   26.00
   3 -25   0   51.79   27.10
  -3 -25   0   45.40   14.30
  -3 -25   0   91.19   21.20
  -3 -25   0   55.89   20.40
  -3  25   0   33.90   20.60
  -3  25   0   35.30   23.70
   3  25   0   43.90   14.50
  -3  25   0   44.50   17.60
   3  25   0   32.50   15.70
   3  25   0   47.30   16.60
  -3  25   0   38.60   19.50
  -3  25   0   78.39   22.10
   3  25   0   57.99   21.40
   3  25   0   40.10   13.00
   4 -25   0  924.21   68.69
   4 -25   0  944.01   47.40
   4 -25   0  782.82   46.60
   4 -25   0  857.11   63.19
   4 -25   0  915.11   71.79
  -4 -25   0  821.22   55.69
  -4 -25   0  905.61   54.19
  -4  25   0  923.71   56.49
   4  25   0  870.51   53.09
  -4  25   0  938.01   53.69
  -4  25   0  833.72   69.19
   4  25   0  884.51   56.49
   4  25   0  920.21   61.09
  -4  25   0  996.20   56.09
   4  25   0  852.91   52.79
  -4  25   0  946.31   64.49
  -4  25   0  919.11   62.09
  -5 -25   0    2.80   23.80
   5 -25   0  -11.00   18.80
   5 -25   0  -13.50   30.50
  -5 -25   0   -0.30   25.10
   5 -25   0    7.60   39.00
   5 -25   0   13.10   37.30
   5 -25   0  -13.80   21.70
   5  25   0   13.40   23.90
  -5  25   0    1.10   30.90
   5  25   0   52.39   25.60
  -5  25   0    2.30   22.70
  -5  25   0   -3.10   30.10
  -5  25   0   14.90   32.50
   5  25   0    4.90   23.80
   5  25   0   -6.20   16.50
   5  25   0   37.00   32.80
  -5  25   0  -78.79   35.30
  -5  25   0  -14.70   24.80
   6 -25   0  270.57   70.29
   6 -25   0   53.59   43.60
   6 -25   0  145.69   29.00
   6 -25   0  175.68   35.00
   6  25   0  146.39   34.70
   6  25   0  121.99   36.10
   6  25   0  163.38   30.20
  -6  25   0  169.48   34.30
  -6  25   0   90.49   38.40
  -6  25   0  119.79   45.60
   6  25   0  201.78   43.00
   6  25   0  187.08   47.70
   0 -26   0   47.80   11.50
   0 -26   0   69.99   19.00
   0 -26   0   48.00   16.90
   0 -26   0   55.79   10.90
   0 -26   0   71.89   22.10
   0 -26   0   80.89   11.90
   0  26   0   52.69   12.50
   0  26   0   55.19   17.50
   0  26   0   74.39   16.60
   0  26   0   61.69   12.70
   0  26   0   57.89   18.60
  -1 -26   0  270.47   33.20
  -1 -26   0  223.48   12.80
   1 -26   0  214.18   18.20
   1 -26   0  234.78   30.20
  -1 -26   0  251.77   29.00
  -1 -26   0  248.68   23.10
   1 -26   0  238.08   21.00
  -1 -26   0  258.97   29.40
   1 -26   0  308.57   38.30
  -1  26   0  225.58   24.20
  -1  26   0  255.67   28.50
  -1  26   0  241.48   29.10
   1  26   0  231.98   28.90
   1  26   0  234.38   20.40
   1  26   0  236.68   26.70
  -1  26   0  202.08   23.20
   1  26   0  217.88   18.60
   1  26   0  227.08   25.60
  -1  26   0  169.38   27.10
   2 -26   0   52.19   13.20
   2 -26   0   64.99   24.20
  -2 -26   0   25.80   13.80
   2 -26   0   48.30   24.00
   2 -26   0   43.50   20.60
  -2 -26   0   36.80   17.70
  -2 -26   0   54.59   16.90
   2 -26   0   82.09   22.90
  -2  26   0   72.99   18.90
   2  26   0   46.80   16.50
   2  26   0   31.40   18.00
   2  26   0   50.09   11.70
   2  26   0   66.09   16.80
  -2  26   0   46.20   16.30
  -2  26   0   38.50   20.60
  -2  26   0   41.00   19.50
   3 -26   0  107.89   30.20
  -3 -26   0  152.08   20.20
  -3 -26   0  134.59   19.10
  -3 -26   0  136.49   26.90
   3 -26   0  125.09   17.80
   3 -26   0  108.89   33.00
   3 -26   0  126.69   17.70
   3 -26   0  158.18   30.80
  -3 -26   0  152.58   25.20
   3  26   0  136.59   18.20
   3  26   0  140.39   17.60
   3  26   0   96.39   22.70
  -3  26   0   99.59   27.20
  -3  26   0  175.38   26.30
   3  26   0  104.29   23.30
  -3  26   0  147.79   24.40
  -3  26   0  119.49   37.80
  -3  26   0  124.59   26.70
   3  26   0  133.69   22.90
  -4 -26   0  107.19   26.70
   4 -26   0   81.59   32.80
   4 -26   0  111.79   20.50
   4 -26   0  116.99   20.90
   4 -26   0  103.89   38.20
  -4 -26   0   91.19   24.50
   4 -26   0  148.99   35.60
   4  26   0   81.89   16.40
   4  26   0   61.39   29.00
  -4  26   0  108.69   23.40
  -4  26   0  135.79   26.80
   4  26   0   52.09   42.00
   4  26   0   72.89   16.00
  -4  26   0  131.59   30.30
  -4  26   0   66.99   23.80
  -4  26   0   88.19   31.50
  -4  26   0  107.19   32.30
   4  26   0  134.29   25.80
   5 -26   0   22.20   34.50
  -5 -26   0  -13.90   25.90
   5 -26   0   16.40   19.20
  -5 -26   0   20.50   27.00
   5 -26   0  -74.49   41.50
   5 -26   0   43.20   41.30
   5 -26   0  -40.00   20.30
   5  26   0  -14.80   22.70
  -5  26   0   32.00   38.70
   5  26   0    6.90   18.00
  -5  26   0   42.00   37.10
   5  26   0  -39.70   32.80
  -5  26   0   24.10   25.70
  -5  26   0  -49.60   29.50
   5  26   0   29.40   25.90
  -5  26   0  -32.10   24.70
  -5  26   0  -37.40   32.60
   5  26   0    7.40   26.80
   6 -26   0    2.60   26.00
  -6  26   0   25.10   44.40
   6  26   0   15.70   25.60
  -6  26   0    7.60   31.90
   6  26   0   -3.80   38.30
  -6  26   0    9.70   39.80
   6  26   0  -13.00   37.00
   0 -27   0   26.20   16.40
   0 -27   0    6.30   16.00
   0 -27   0   16.00    8.90
   0 -27   0    8.60    9.80
   0 -27   0   11.70   19.70
   0  27   0    6.70   15.90
   0  27   0   38.70   15.90
   0  27   0   -3.10   12.40
   0  27   0   20.40    9.70
   0  27   0   21.20   10.80
  -1 -27   0 1003.70   49.30
   1 -27   0 1192.28   59.49
   1 -27   0 1101.39   45.90
   1 -27   0 1187.08   68.49
  -1 -27   0  967.70   62.39
   1 -27   0 1184.08   61.59
   1 -27   0 1141.59   49.90
  -1 -27   0 1088.99   38.80
  -1 -27   0 1144.09   58.09
  -1 -27   0 1155.38   59.29
   1  27   0 1019.70   54.69
  -1  27   0 1062.49   58.89
  -1  27   0 1061.29   58.79
   1  27   0 1105.59   58.89
   1  27   0 1134.59   46.80
  -1  27   0 1178.38   59.89
  -1  27   0 1242.68   55.19
   1  27   0 1080.39   48.10
   1  27   0 1157.58   55.39
  -1  27   0 1092.59   52.89
  -2 -27   0   40.80   16.80
   2 -27   0   16.60   21.50
  -2 -27   0    5.80   13.60
   2 -27   0   28.00   12.90
   2 -27   0   11.10   18.50
  -2 -27   0   19.80   19.00
   2 -27   0    7.00   15.80
   2 -27   0   26.50   25.40
  -2 -27   0   25.60   17.50
   2  27   0    8.10   13.10
   2  27   0   32.00   16.40
   2  27   0    0.00   11.60
  -2  27   0   28.40   16.30
  -2  27   0    2.70   13.70
  -2  27   0   12.50   15.80
  -2  27   0   37.70   22.50
  -2  27   0    3.40   17.50
   2  27   0   28.80   18.40
  -2  27   0   12.50   15.30
   2  27   0   23.80   16.60
  -3 -27   0   10.00   14.70
  -3 -27   0   19.90   20.30
   3 -27   0   19.30   13.40
  -3 -27   0   10.80   15.50
  -3 -27   0   10.00   19.70
   3 -27   0   26.80   26.50
   3 -27   0   56.89   32.90
   3 -27   0   -3.00   27.10
  -3  27   0   17.00   24.10
   3  27   0    1.40   20.40
  -3  27   0   29.50   17.80
   3  27   0  -16.60   18.40
  -3  27   0   10.30   20.70
  -3  27   0  -18.80   16.90
   3  27   0   25.60   18.70
   3  27   0   30.20   18.30
  -3  27   0   -9.00   22.80
   3  27   0  -12.40   18.50
  -3  27   0   -9.50   17.00
  -4 -27   0   68.39   10.80
   4 -27   0   70.19   19.10
   4 -27   0   81.99   19.90
   4 -27   0  118.79   41.30
  -4 -27   0   87.39   26.20
   4 -27   0   86.89   35.80
  -4 -27   0   72.29   10.30
   4 -27   0   53.39   36.00
  -4 -27   0   -1.10   22.50
  -4  27   0   97.29   32.20
  -4  27   0   90.49   27.30
  -4  27   0   65.29   24.50
  -4  27   0   57.79   28.70
  -4  27   0   75.79   33.40
   4  27   0   81.59   16.60
   4  27   0   78.79   24.60
   4  27   0   75.29   16.80
  -4  27   0   75.69   24.30
   4  27   0  132.89   27.80
   4  27   0  113.89   31.50
   4  27   0   80.09   28.20
   5 -27   0   30.00   42.20
   5 -27   0  -17.40   42.80
  -5 -27   0   24.40   28.90
   5 -27   0  -39.80   19.30
   5 -27   0   32.40   22.30
  -5 -27   0   32.20   28.60
   5 -27   0   13.80   43.50
   5  27   0  -48.00   34.80
  -5  27   0  -11.50   33.90
  -5  27   0  -21.90   25.70
  -5  27   0  -17.40   39.00
  -5  27   0  -16.60   33.50
  -5  27   0  -27.50   39.50
   5  27   0   41.00   26.30
   5  27   0   16.30   32.30
   5  27   0   27.20   28.10
   5  27   0    6.30   19.10
  -5  27   0   24.90   27.50
   0 -28   0  126.69   27.20
   0 -28   0  114.69   23.60
   0 -28   0  113.39   14.80
   0 -28   0   90.29   15.60
   0 -28   0   79.99   26.10
   0  28   0   98.09   23.20
   0  28   0  116.19   16.20
   0  28   0  145.29   24.10
  -1 -28   0  766.22   40.70
   1 -28   0  759.22   35.60
  -1 -28   0  762.42   47.90
  -1 -28   0  778.92   48.10
   1 -28   0  702.63   56.09
  -1 -28   0  735.13   28.30
  -1 -28   0  804.52   53.69
   1  28   0  736.43   46.40
   1  28   0  800.02   49.10
  -1  28   0  790.82   51.59
  -1  28   0  741.83   45.70
   1  28   0  699.33   35.90
  -1  28   0  724.03   47.70
   1  28   0  756.12   46.20
   1  28   0  778.22   46.50
  -1  28   0  798.82   49.90
  -1  28   0  835.02   43.40
  -2 -28   0   23.20   17.20
  -2 -28   0    5.80   19.20
   2 -28   0   50.39   21.30
   2 -28   0   21.20   14.60
  -2 -28   0   14.60   15.60
   2 -28   0  -20.40   22.50
  -2 -28   0   58.29   19.90
   2 -28   0   11.20   24.90
  -2  28   0   30.10   17.50
  -2  28   0   58.69   21.80
  -2  28   0   29.30   22.70
  -2  28   0    4.80   16.00
   2  28   0   21.70   15.70
   2  28   0   10.40   14.70
   2  28   0   16.90   17.50
   2  28   0   49.50   29.70
  -3 -28   0   18.70   15.80
  -3 -28   0   30.30   21.50
   3 -28   0   30.90   29.10
   3 -28   0    8.60   16.00
  -3 -28   0   23.60   16.40
   3 -28   0   16.50   13.50
   3 -28   0    2.20   23.90
   3 -28   0    2.10   30.00
  -3 -28   0   22.60   20.00
  -3  28   0   -9.50   20.00
   3  28   0    9.50   19.30
   3  28   0    6.10   20.00
   3  28   0  -14.10   17.10
  -3  28   0   -9.60   18.10
  -3  28   0   22.60   23.90
  -3  28   0   38.80   20.90
  -3  28   0   17.60   23.40
   3  28   0    6.50   11.50
   3  28   0   21.80   15.00
  -3  28   0  -26.00   24.70
   4 -28   0  119.79   24.40
   4 -28   0   82.19   37.60
   4 -28   0  112.89   41.70
  -4 -28   0  154.78   16.50
   4 -28   0  181.58   44.60
  -4 -28   0  128.39   31.10
   4 -28   0  142.79   24.80
  -4  28   0  169.58   29.20
   4  28   0   59.39   25.10
  -4  28   0  140.49   30.40
  -4  28   0  102.89   26.90
   4  28   0  148.19   20.60
   4  28   0  162.68   31.00
   4  28   0  119.49   36.20
  -4  28   0   73.79   34.80
  -4  28   0  220.28   36.50
   4  28   0  160.68   21.50
  -4  28   0  109.39   34.40
   4  28   0  143.39   29.80
   5 -28   0   96.89   27.10
   5 -28   0  113.69   56.49
  -5 -28   0   74.89   32.10
   5 -28   0   40.00   46.60
  -5 -28   0   30.40   30.60
   5 -28   0   85.19   50.49
   5 -28   0  141.09   28.00
   5  28   0  146.59   33.90
  -5  28   0  102.69   47.80
   5  28   0  164.58   36.60
   5  28   0   49.30   41.20
   5  28   0  164.48   24.30
   5  28   0   88.79   33.10
  -5  28   0  176.38   32.80
  -5  28   0  129.19   40.30
  -5  28   0  157.88   35.40
  -5  28   0  169.98   47.20
  -5  28   0  105.09   41.30
   0 -29   0   -5.10   21.00
   0 -29   0   13.50   11.20
   0 -29   0   -3.20    9.20
   0 -29   0    9.00   19.40
   0 -29   0  -19.00   16.30
   0  29   0   -1.90   11.20
   0  29   0   14.10   16.20
   0  29   0   -1.10   11.20
   0  29   0   -1.70   14.40
   0  29   0   34.00   19.80
  -1 -29   0  162.88   11.90
   1 -29   0  220.28   37.00
  -1 -29   0  217.98   25.20
   1 -29   0  249.97   33.70
   1 -29   0  191.58   19.30
  -1 -29   0  130.19   26.60
  -1 -29   0  238.58   29.80
   1 -29   0  192.88   22.30
  -1 -29   0  265.67   32.40
  -1  29   0  250.57   32.90
  -1  29   0  186.18   25.30
   1  29   0  247.18   30.10
   1  29   0  181.78   22.80
   1  29   0  202.38   37.30
   1  29   0  224.98   29.00
  -1  29   0  197.98   24.10
  -1  29   0  155.18   31.30
  -1  29   0  192.08   24.90
   1  29   0  209.48   22.00
   2 -29   0  357.96   47.10
   2 -29   0  347.77   30.40
   2 -29   0  292.27   36.40
   2 -29   0  280.07   37.90
  -2 -29   0  336.77   35.50
  -2 -29   0  320.77   37.90
   2 -29   0  245.58   30.60
  -2 -29   0  275.97   36.00
  -2  29   0  308.67   39.30
   2  29   0  332.97   27.90
  -2  29   0  284.27   31.70
  -2  29   0  304.17   36.90
  -2  29   0  302.97   35.00
   2  29   0  247.18   28.40
   2  29   0  313.77   33.50
   2  29   0  325.37   37.70
  -2  29   0  370.76   43.40
   2  29   0  290.47   34.60
  -3 -29   0  -24.60   21.80
   3 -29   0   -2.40   33.80
  -3 -29   0    2.80   21.00
   3 -29   0  -10.10   22.00
   3 -29   0    4.50   29.70
  -3 -29   0   24.60   17.90
  -3 -29   0  -19.90   16.60
   3 -29   0   15.80   14.60
   3 -29   0   21.70   17.80
  -3  29   0  -18.50   25.10
  -3  29   0   13.70   20.40
  -3  29   0  -30.30   23.50
   3  29   0   33.20   21.30
   3  29   0   -8.50   18.10
  -3  29   0   23.60   25.00
   3  29   0   -6.70   14.10
   3  29   0    2.10   12.50
  -3  29   0   -1.00   19.40
  -3  29   0   34.20   21.40
   3  29   0   17.60   21.30
   4 -29   0   -4.20   18.30
  -4 -29   0   -3.40   27.10
  -4 -29   0    2.70   11.60
   4 -29   0  -32.90   38.30
  -4 -29   0   -5.40   24.80
  -4 -29   0   22.20   11.40
   4 -29   0   12.70   18.80
   4 -29   0   14.20   32.30
   4 -29   0   18.00   36.90
   4  29   0   23.40   30.00
  -4  29   0   13.00   25.60
   4  29   0   17.20   15.30
   4  29   0  -19.50   24.10
   4  29   0    6.50   25.40
  -4  29   0   -2.10   25.30
  -4  29   0   -6.20   27.00
  -4  29   0  -30.80   31.10
  -4  29   0  -15.50   29.30
  -4  29   0   36.30   31.90
   4  29   0   19.40   24.00
   4  29   0   15.10   17.40
   5 -29   0  -38.40   53.19
   5 -29   0   -1.60   59.59
   5 -29   0   71.09   26.90
  -5 -29   0   93.49   42.30
  -5 -29   0   20.90   32.70
   5 -29   0  -46.70   42.40
   5 -29   0   85.09   25.90
  -5  29   0  111.79   41.30
  -5  29   0   44.70   31.40
  -5  29   0  119.69   36.00
   5  29   0   48.10   31.30
  -5  29   0    7.60   43.90
   5  29   0   82.59   32.60
   5  29   0   55.59   23.00
  -5  29   0    0.40   42.70
   5  29   0   36.10   34.40
   5  29   0   62.49   22.60
   5  29   0   32.40   41.20
  -5  29   0  -16.40   43.50
   0 -30   0  370.76   39.30
   0 -30   0  358.16   24.40
   0 -30   0  277.47   33.00
   0 -30   0  348.37   59.39
   0 -30   0  376.16   47.20
   0  30   0  358.96   28.20
   0  30   0  355.86   39.90
   0  30   0  348.67   37.20
   0  30   0  379.16   35.70
   0  30   0  364.46   28.60
   1 -30   0  933.71   46.00
   1 -30   0  854.01   53.69
  -1 -30   0  888.21   54.99
   1 -30   0  876.21   45.10
   1 -30   0  919.11   57.69
  -1 -30   0  917.11   58.99
  -1 -30   0  879.41   32.90
  -1 -30   0  916.01   47.20
   1 -30   0  963.10   60.99
  -1 -30   0  941.11   62.19
   1 -30   0  896.31   92.89
   1  30   0  922.61   56.89
   1  30   0  907.01   53.79
  -1  30   0  996.70   63.09
  -1  30   0  861.61   51.59
  -1  30   0  940.41   49.20
  -1  30   0  992.30   58.99
  -1  30   0  912.71   59.59
   1  30   0  928.51   44.90
   1  30   0  936.21   52.99
   1  30   0  866.91   42.30
  -2 -30   0  429.86   39.20
   2 -30   0  413.16   32.90
  -2 -30   0  395.26   44.60
   2 -30   0  431.16   47.70
   2 -30   0  500.65   52.89
   2 -30   0  394.36   32.60
  -2 -30   0  387.66   42.20
   2 -30   0  443.66   44.60
  -2 -30   0  286.87   34.80
   2  30   0  423.16   30.70
   2  30   0  472.15   39.40
  -2  30   0  437.06   39.40
   2  30   0  445.76   39.10
   2  30   0  420.66   41.80
  -2  30   0  399.56   47.60
  -2  30   0  437.16   41.90
  -2  30   0  351.46   34.50
  -2  30   0  430.66   47.80
  -2  30   0  422.06   38.30
   2  30   0  354.56   36.70
   3 -30   0   -2.80   36.30
   3 -30   0   36.20   26.40
   3 -30   0   -0.30   31.30
   3 -30   0   23.40   21.10
  -3 -30   0   47.70   20.80
  -3 -30   0   16.30   19.00
  -3 -30   0    2.20   24.30
   3 -30   0   12.00   16.20
  -3 -30   0   38.10   25.30
  -3  30   0  -48.40   28.50
  -3  30   0   22.40   23.30
  -3  30   0   57.89   24.80
   3  30   0   17.30   18.20
   3  30   0  -12.50   18.10
   3  30   0   21.90   14.50
   3  30   0   -1.80   22.50
  -3  30   0   13.20   25.60
  -3  30   0  -19.00   21.90
  -3  30   0   -7.60   23.90
   3  30   0   13.90   22.20
   4 -30   0    3.40   19.60
  -4 -30   0   28.40   28.00
   4 -30   0    7.00   42.70
  -4 -30   0    2.90   12.50
  -4 -30   0  -15.10   27.00
   4 -30   0  -15.30   43.50
   4 -30   0   61.39   34.00
   4 -30   0    3.80   19.70
  -4 -30   0    5.50   12.40
  -4  30   0   19.50   28.90
   4  30   0   -3.10   24.90
   4  30   0    6.50   16.30
   4  30   0    4.40   24.60
  -4  30   0  -61.29   33.90
  -4  30   0   14.10   35.00
   4  30   0   -9.30   30.80
   4  30   0  -23.20   25.90
  -4  30   0   14.80   28.70
  -4  30   0   40.70   33.50
  -4  30   0    6.90   24.90
   4  30   0   -6.70   17.90
   5 -30   0   39.30   59.29
   5 -30   0   60.69   42.40
   5 -30   0   -5.60   26.40
   5 -30   0   63.19   27.90
   5  30   0   62.89   35.70
  -5  30   0  112.09   47.30
  -5  30   0  104.49   44.00
   5  30   0   58.19   30.40
   5  30   0   99.59   24.60
   5  30   0   25.40   33.10
  -5  30   0   62.29   34.60
   5  30   0   64.79   24.40
   5  30   0  165.28   50.09
  -5  30   0   89.89   36.60
   0 -31   0    4.80   11.10
   0 -31   0    8.20   18.60
   0 -31   0   -3.00   21.90
   0 -31   0   22.20   24.40
   0 -31   0   20.40   14.30
   0  31   0   -2.20   14.20
   0  31   0   -0.50   13.70
   0  31   0   49.80   27.50
   0  31   0   -9.80   15.80
   0  31   0    2.60   19.10
  -1 -31   0   55.19   27.00
  -1 -31   0   53.59    7.50
  -1 -31   0   28.00   15.80
   1 -31   0   79.19   27.30
  -1 -31   0   69.29   22.40
   1 -31   0   62.49   13.60
   1 -31   0   42.60   15.80
   1 -31   0   81.89   29.40
   1 -31   0   84.29   16.90
   1 -31   0  109.39   27.10
  -1 -31   0   72.39   23.80
   1  31   0   76.89   22.70
   1  31   0   83.19   16.40
   1  31   0   80.49   25.30
  -1  31   0   83.59   24.70
  -1  31   0   47.90   17.20
  -1  31   0   80.79   20.90
   1  31   0   62.39   22.00
   1  31   0   49.99   20.40
  -1  31   0   59.29   24.60
  -1  31   0   70.69   20.70
   2 -31   0  277.67   39.20
   2 -31   0  224.78   51.19
   2 -31   0  284.47   28.20
   2 -31   0  250.27   29.70
  -2 -31   0  267.87   39.50
   2 -31   0  266.17   38.80
  -2 -31   0  232.08   33.80
  -2 -31   0  271.57   33.00
  -2 -31   0  285.67   34.60
  -2  31   0  279.47   39.70
  -2  31   0  261.47   33.70
   2  31   0  279.37   27.50
  -2  31   0  297.77   39.00
  -2  31   0  349.67   37.00
  -2  31   0  307.97   37.90
   2  31   0  273.47   35.20
   2  31   0  263.47   27.30
   2  31   0  274.87   32.80
  -2  31   0  288.07   34.20
   2  31   0  231.28   30.90
  -3 -31   0  255.57   36.60
  -3 -31   0  287.27   31.40
   3 -31   0  266.07   38.10
   3 -31   0  317.27   46.40
   3 -31   0  317.77   34.40
   3 -31   0  257.47   48.40
  -3 -31   0  329.47   38.10
  -3 -31   0  264.27   39.00
   3 -31   0  313.17   41.40
  -3  31   0  259.07   40.10
   3  31   0  306.87   29.90
  -3  31   0  361.96   48.00
   3  31   0  309.87   36.50
  -3  31   0  264.07   38.70
  -3  31   0  262.17   34.00
   3  31   0  307.87   39.90
  -3  31   0  291.97   39.00
  -3  31   0  275.07   36.30
   3  31   0  327.17   41.30
   4 -31   0   72.89   48.60
  -4 -31   0    3.00   29.80
   4 -31   0    6.40   21.10
  -4 -31   0  -16.70   29.10
   4 -31   0   -7.80   21.30
   4 -31   0   83.39   38.30
  -4 -31   0  -19.20   13.50
  -4 -31   0  -10.90   13.10
   4 -31   0  -27.70   43.10
   4  31   0   18.00   19.50
  -4  31   0   64.49   39.70
   4  31   0   28.10   28.20
  -4  31   0   55.79   29.60
  -4  31   0   -9.60   37.60
  -4  31   0   13.00   32.30
  -4  31   0   35.80   36.60
  -4  31   0   78.19   31.90
   4  31   0   14.50   17.20
   4  31   0    8.40   35.00
   4  31   0   -9.60   23.50
   4  31   0    4.60   28.40
   5 -31   0   94.69   30.50
   5 -31   0  119.29   30.70
   5 -31   0  162.98   47.30
   5 -31   0   66.09   65.59
  -5  31   0   27.30   47.60
  -5  31   0  137.49   38.40
   5  31   0  147.49   27.90
   5  31   0  135.99   59.19
  -5  31   0  -36.40   47.00
   5  31   0  149.69   44.10
  -5  31   0  168.28   42.50
   5  31   0  167.48   30.00
[truncated: 3,210,702 more chars]
